# Supplementary material for: Reactivity of Nickel Complexes Bearing P(C=X)P Ligands (X = O, N) Toward Diazoalkanes: Evidence for Phosphorus Ylide Intermediates
Source: Organometallics. 2024 Feb 12;43(4):506–14. doi: 10.1021/acs.organomet.3c00437 (PMC10900526; doi:10.1021/acs.organomet.3c00437)
Supplement: Supplementary file 2 — om3c00437_si_002.xyz [file om3c00437_si_002.xyz]

25
Diphenyldiazomethane
C         -0.00002        0.80611       -0.00013
C         -1.31548        0.14066       -0.02751
C         -1.46158       -1.12331       -0.62505
C         -2.45424        0.76310        0.51213
C         -2.70595       -1.74662       -0.66492
H         -0.59892       -1.60843       -1.06705
C         -3.69784        0.14090        0.45593
H         -2.36192        1.73683        0.98377
C         -3.83100       -1.12011       -0.12715
H         -2.79735       -2.72303       -1.13108
H         -4.56415        0.63961        0.87976
C          1.31547        0.14069        0.02735
C          2.45410        0.76284       -0.51281
C          1.46166       -1.12300        0.62550
C          3.69772        0.14066       -0.45653
H          2.36170        1.73634       -0.98492
C          2.70602       -1.74630        0.66543
H          0.59906       -1.60787        1.06789
C          3.83097       -1.12005        0.12713
H          4.56395        0.63916       -0.88079
H          2.79753       -2.72249        1.13204
N         -0.00003        2.11450       -0.00001
N          0.00019        3.26146        0.00059
H          4.79988       -1.60754        0.16335
H         -4.79990       -1.60760       -0.16330

25
BPI
C          3.73651       -1.00337       -0.20093
C          2.56535       -1.59432       -0.67317
C          1.35128       -0.91480       -0.57857
C          1.29626        0.36810       -0.01530
C          2.48263        0.95836        0.44771
C          3.69110        0.27640        0.35930
H          4.68073       -1.53529       -0.26852
H          2.59490       -2.58419       -1.11814
H          0.44534       -1.37597       -0.95559
H          2.42852        1.95441        0.87171
H          4.60084        0.74012        0.72848
C          0.02158        1.13514        0.06651
C         -1.27194        0.38544        0.05099
C         -2.33770        0.85183       -0.73140
C         -1.46470       -0.74927        0.85241
C         -3.56908        0.20046       -0.71363
H         -2.18742        1.71740       -1.36977
C         -2.70099       -1.39144        0.88125
H         -0.64537       -1.11672        1.46113
C         -3.75479       -0.92087        0.09623
H         -4.38153        0.56470       -1.33478
H         -2.84174       -2.26044        1.51661
H         -4.71465       -1.42774        0.11274
N          0.08619        2.41534        0.15230
H         -0.85591        2.80644        0.24159

34
PPh3
P          0.00065       -0.00058       -1.27831
C         -0.47249        1.58000       -0.44847
C         -1.53501        2.30517       -1.00963
C          0.16064        2.08615        0.69481
C         -1.96746        3.49723       -0.43191
H         -2.02452        1.93000       -1.90443
C         -0.26501        3.28600        1.26614
H          0.98599        1.54023        1.13856
C         -1.33078        3.99202        0.70769
H         -2.79430        4.04411       -0.87518
H          0.23572        3.66750        2.15122
H         -1.66060        4.92506        1.15448
C          1.60552       -0.38126       -0.44760
C          1.72482       -1.17203        0.70336
C          2.76669        0.16506       -1.01570
C          2.97629       -1.40400        1.27527
H          0.83769       -1.60509        1.15241
C          4.01503       -0.05720       -0.43756
H          2.68824        0.76808       -1.91639
C          4.12270       -0.84532        0.70961
H          3.05449       -2.02013        2.16628
H          4.90368        0.37649       -0.88638
H          5.09536       -1.02683        1.15677
C         -1.13200       -1.19935       -0.44716
C         -1.24075       -2.47809       -1.01504
C         -1.87547       -0.90659        0.70425
C         -2.05791       -3.44728       -0.43636
H         -0.68003       -2.71221       -1.91604
C         -2.70254       -1.87367        1.27679
H         -1.80560        0.07820        1.15311
C         -2.79337       -3.14577        0.71123
H         -2.12778       -4.43369       -0.88506
H         -3.27436       -1.63281        2.16822
H         -3.43727       -3.89678        1.15881

2
N2
N          0.00000        0.00000        0.55275
N          0.00000        0.00000       -0.55275

94
Complex 1
C          0.78691       -4.55955       -2.67670
C          1.53574       -4.82127       -1.52675
C          1.46220       -3.95616       -0.43375
C          0.63643       -2.83098       -0.50070
C         -0.13513       -2.57261       -1.64669
C         -0.04634       -3.43963       -2.73820
H          0.86038       -5.22487       -3.53206
H          2.18594       -5.69007       -1.48776
H          2.06703       -4.13540        0.44975
H         -0.60826       -3.22208       -3.64122
C         -0.94739       -1.28860       -1.66310
O         -0.52106       -0.35793       -2.51146
C         -2.44896       -1.40764       -1.52804
C         -3.16584       -2.53378       -1.94610
C         -3.16398       -0.29955       -1.03178
C         -4.56121       -2.53534       -1.93312
H         -2.63034       -3.41055       -2.29255
C         -4.56008       -0.28535       -1.06904
C         -5.26326       -1.40448       -1.51561
H         -5.10081       -3.41776       -2.26468
H         -5.09721        0.59598       -0.73145
H         -6.34894       -1.39717       -1.52733
P          0.46657       -1.47152        0.71189
P         -2.13746        1.05974       -0.35104
C          2.06843       -1.36244        1.59793
C          2.12194       -0.95768        2.94084
C          3.26881       -1.51549        0.89007
C          3.34714       -0.70879        3.55764
H          1.20457       -0.84528        3.50833
C          4.49241       -1.27232        1.51226
H          3.24754       -1.81392       -0.15095
C          4.53747       -0.86233        2.84443
H          3.37149       -0.39867        4.59831
H          5.40882       -1.39071        0.94324
H          5.49125       -0.66512        3.32413
C         -0.68071       -2.11369        1.99168
C         -1.28363       -1.19928        2.86619
C         -0.97909       -3.47672        2.11865
C         -2.14093       -1.64277        3.87242
H         -1.09685       -0.13734        2.74592
C         -1.85338       -3.91631        3.11144
H         -0.53398       -4.19098        1.43464
C         -2.42871       -3.00205        3.99569
H         -2.59892       -0.92058        4.53955
H         -2.08411       -4.97417        3.19602
H         -3.10663       -3.34721        4.77062
C         -2.85947        1.46931        1.28261
C         -2.28039        2.55037        1.97306
C         -3.84218        0.71321        1.93304
C         -2.68766        2.87863        3.26270
H         -1.50676        3.14065        1.48814
C         -4.24924        1.04177        3.22735
H         -4.27804       -0.14536        1.43775
C         -3.67832        2.12287        3.89655
H         -2.23244        3.72102        3.77504
H         -5.01229        0.44186        3.71456
H         -3.99697        2.37475        4.90338
C         -2.64057        2.47700       -1.41068
C         -3.41569        3.55947       -0.97838
C         -2.18916        2.44148       -2.74189
C         -3.72703        4.59788       -1.85844
H         -3.77925        3.59531        0.04271
C         -2.51006        3.47698       -3.61554
H         -1.60086        1.59038       -3.07454
C         -3.27546        4.56073       -3.17681
H         -4.32888        5.43321       -1.51173
H         -2.16013        3.43931       -4.64312
H         -3.51966        5.36897       -3.85986
Ni        -0.11319        0.07074       -0.60102
N          1.24645        1.41471       -0.33136
H          0.94069        2.15564        0.29671
C          2.51490        1.54921       -0.58053
C          3.27435        2.60509        0.14280
C          3.21411        2.64104        1.54381
C          4.03266        3.56634       -0.53910
C          3.89362        3.63245        2.24925
H          2.66650        1.86601        2.07143
C          4.69907        4.56371        0.16934
H          4.08714        3.53152       -1.62242
C          4.63156        4.59838        1.56396
H          3.85415        3.64439        3.33412
H          5.27202        5.31427       -0.36630
H          5.15860        5.37203        2.11381
C          3.23797        0.62968       -1.47764
C          4.63767        0.51756       -1.38570
C          2.54536       -0.22174       -2.35533
C          5.32110       -0.44503       -2.12197
H          5.18369        1.15587       -0.70193
C          3.23431       -1.19091       -3.07991
H          1.47087       -0.14265       -2.46902
C          4.61961       -1.31320       -2.96233
H          6.39975       -0.52779       -2.02871
H          2.67614       -1.85667       -3.73027
H          5.15159       -2.07511       -3.52437

91
Complex 2
P         -3.08679       -0.45624       -0.70756
P          3.11371       -0.46303        0.61150
O          2.34207       -0.20337        1.87876
C         -2.29589       -1.27635        0.75096
C         -0.90828       -1.13819        0.97091
C         -0.31084       -1.83205        2.03526
C         -1.07218       -2.61843        2.89257
C         -2.44686       -2.74893        2.68634
C         -3.04597       -2.08796        1.61940
C         -4.42546       -1.68517       -1.06584
C         -4.03434       -2.95742       -1.51663
C         -4.98243       -3.91925       -1.85261
C         -6.34466       -3.62310       -1.75873
C         -6.74436       -2.36187       -1.32109
C         -5.79318       -1.39964       -0.97397
C         -4.05995        0.90890        0.06075
C         -4.56375        1.89341       -0.80300
C         -5.33548        2.94502       -0.31164
C         -5.59965        3.03500        1.05590
C         -5.08694        2.07085        1.92391
C         -4.32504        1.01296        1.43128
C          2.19381       -1.34102       -0.70959
C          0.79407       -1.22495       -0.84899
C          0.14878       -2.01701       -1.81168
C          0.86157       -2.85249       -2.66365
C          2.24912       -2.94107       -2.54722
C          2.90166       -2.20270       -1.56541
C          4.55676       -1.53588        0.94544
C          5.78118       -1.41684        0.27629
C          6.83246       -2.28187        0.58057
C          6.66971       -3.26384        1.55833
C          5.45580       -3.37659        2.23894
C          4.40387       -2.51463        1.93667
C          3.83073        1.03049       -0.13336
C          4.13761        1.12512       -1.49527
C          4.79393        2.25404       -1.98160
C          5.13803        3.29167       -1.11444
C          4.81237        3.20924        0.24055
C          4.16073        2.08055        0.73286
C         -0.04608       -0.35228        0.02956
C         -0.05826        1.00076       -0.05164
C         -0.73539        1.83384        0.97791
C         -0.50832        1.60173        2.34222
C         -1.12016        2.40637        3.30253
C         -1.95158        3.45778        2.91558
C         -2.16183        3.71136        1.55903
C         -1.55495        2.90879        0.59904
C          0.59730        1.75955       -1.14977
C          0.50785        1.34651       -2.48785
C          1.07764        2.10598       -3.50841
C          1.73502        3.29984       -3.21374
C          1.81991        3.72889       -1.88812
C          1.25617        2.96898       -0.86939
H          0.75259       -1.69839        2.19716
H         -0.59264       -3.13138        3.72122
H         -3.04708       -3.36728        3.34723
H         -4.10937       -2.20880        1.44257
H         -2.97741       -3.20137       -1.58568
H         -4.65998       -4.90015       -2.18959
H         -7.08577       -4.37076       -2.02451
H         -7.80112       -2.12357       -1.24094
H         -6.11789       -0.42609       -0.62426
H         -4.34483        1.83377       -1.86583
H         -5.72257        3.69668       -0.99330
H         -6.19279        3.85798        1.44341
H         -5.27200        2.14655        2.99108
H         -3.91489        0.28188        2.11747
H         -0.92843       -1.93277       -1.90747
H          0.33578       -3.43514       -3.41407
H          2.81717       -3.59604       -3.20020
H          3.97367       -2.31258       -1.44727
H          5.91585       -0.64458       -0.47383
H          7.77993       -2.18373        0.05950
H          7.48979       -3.93471        1.79564
H          5.33143       -4.13248        3.00828
H          3.46428       -2.58028        2.47530
H          3.84337        0.33308       -2.17519
H          5.01979        2.33145       -3.04022
H          5.64717        4.17096       -1.49746
H          5.06569        4.02387        0.91208
H          3.89187        2.00341        1.78143
H          0.18252        0.81951        2.63143
H         -0.93286        2.21959        4.35594
H         -2.42770        4.08202        3.66612
H         -2.81416        4.52066        1.24880
H         -1.72345        3.10141       -0.45443
H         -0.03643        0.44320       -2.72973
H          0.98864        1.77184       -4.53801
H          2.17296        3.89454       -4.00995
H          2.33673        4.65149       -1.64552
H          1.32644        3.30376        0.15871

68
Compound 4
C          3.67117        2.03472        0.90158
C          2.45563        1.42534        0.56680
C          1.25913        2.06013        0.96799
C          1.29876        3.25898        1.68709
C          2.51967        3.83776        2.03009
C          3.70566        3.22324        1.63284
H          4.60075        1.57532        0.58528
H          0.36752        3.72925        1.98772
H          2.54214        4.76212        2.59862
H          4.66252        3.66781        1.88984
C         -0.05763        1.39111        0.69925
C         -1.12777        2.09573       -0.04354
C         -2.42489        1.51935       -0.12578
C         -0.84786        3.30488       -0.69980
C         -3.40213        2.22272       -0.84326
C         -1.83194        3.97267       -1.41921
H          0.15614        3.70928       -0.65060
C         -3.11411        3.42935       -1.48074
H         -4.40284        1.81674       -0.91805
H         -1.60032        4.90281       -1.92801
H         -3.89560        3.93727       -2.03827
O         -0.22839        0.24232        1.09969
P          2.34334       -0.10813       -0.48128
P         -2.84519       -0.04862        0.78250
C         -4.63656       -0.22284        0.32444
C         -5.10148       -0.83169       -0.85103
C         -5.57700        0.27824        1.23700
C         -6.46876       -0.92815       -1.10795
H         -4.38905       -1.22999       -1.56545
C         -6.94454        0.19221        0.97701
H         -5.22993        0.73699        2.15926
C         -7.39329       -0.41377       -0.19702
H         -6.81336       -1.40380       -2.02168
H         -7.65836        0.58815        1.69338
H         -8.45758       -0.49034       -0.39864
C         -2.13223       -1.36272       -0.30105
C         -2.23696       -2.68578        0.15012
C         -1.52317       -1.11885       -1.53735
C         -1.76720       -3.74300       -0.62722
H         -2.69185       -2.88802        1.11565
C         -1.04045       -2.17526       -2.31079
H         -1.42086       -0.10161       -1.89830
C         -1.16768       -3.49090       -1.86272
H         -1.86439       -4.76270       -0.26617
H         -0.56436       -1.96785       -3.26437
H         -0.79619       -4.31233       -2.46783
C          2.25291       -1.43195        0.79398
C          1.50596       -2.57298        0.47908
C          2.86275       -1.33994        2.05219
C          1.37982       -3.61134        1.40077
H          0.99926       -2.63624       -0.47732
C          2.73707       -2.37867        2.97291
H          3.42548       -0.44966        2.31440
C          1.99624       -3.51734        2.64813
H          0.78542       -4.48341        1.14630
H          3.21013       -2.29698        3.94725
H          1.89289       -4.32214        3.37000
C          4.08903       -0.23745       -1.07116
C          4.47262        0.61074       -2.12367
C          5.02567       -1.15196       -0.57220
C          5.76328        0.56560       -2.64424
H          3.75169        1.31405       -2.53273
C          6.31543       -1.20762       -1.10438
H          4.74695       -1.82012        0.23466
C          6.68997       -0.34758       -2.13575
H          6.04444        1.23496       -3.45195
H          7.02914       -1.92367       -0.70736
H          7.69440       -0.39100       -2.54588

94
Complex 5
C          5.34745       -1.49866       -2.94126
C          5.70684       -0.20390       -2.55789
C          4.83102        0.56846       -1.79487
C          3.60146        0.03173       -1.40688
C          3.24256       -1.27442       -1.77443
C          4.11874       -2.03522       -2.55216
H          6.02280       -2.08778       -3.55442
H          6.66133        0.20880       -2.87002
H          5.08812        1.58898       -1.53005
H          3.83015       -3.03427       -2.86392
C          1.89498       -1.78632       -1.30558
O          0.94681       -1.94445       -2.19225
C          1.91197       -2.70846       -0.10412
C          3.02873       -3.48896        0.21652
C          0.78337       -2.76631        0.73957
C          3.01991       -4.32757        1.33212
H          3.91603       -3.43308       -0.40332
C          0.77910       -3.61112        1.85244
C          1.89482       -4.39306        2.15243
H          3.89760       -4.92449        1.56168
H         -0.08789       -3.62748        2.50497
H          1.88853       -5.03755        3.02602
P          2.23393        0.90131       -0.54764
P         -0.58182       -1.60886        0.35317
C          2.44524        2.65474       -1.02706
C          3.40101        3.48848       -0.42637
C          1.66210        3.15516       -2.07559
C          3.57078        4.79844       -0.87069
H          4.00262        3.11509        0.39577
C          1.83452        4.46672       -2.51754
H          0.91314        2.51658       -2.53139
C          2.78781        5.28925       -1.91737
H          4.31220        5.43639       -0.39907
H          1.21959        4.84680       -3.32747
H          2.91822        6.31125       -2.26002
C          2.66095        0.87800        1.23279
C          2.13317        1.85129        2.09393
C          3.38427       -0.19251        1.77529
C          2.33660        1.76034        3.46928
H          1.56284        2.67961        1.68712
C          3.57025       -0.29041        3.15382
H          3.79103       -0.95580        1.12323
C          3.05083        0.68653        4.00491
H          1.93100        2.52558        4.12443
H          4.12296       -1.13159        3.56057
H          3.20152        0.61216        5.07745
C         -1.18531       -1.09381        2.00491
C         -2.54845       -0.95877        2.30018
C         -0.24005       -0.65926        2.94868
C         -2.95667       -0.40690        3.51388
H         -3.29335       -1.28258        1.58190
C         -0.65287       -0.12380        4.16507
H          0.81819       -0.74126        2.72952
C         -2.01298        0.01005        4.45158
H         -4.01675       -0.30385        3.72557
H          0.09434        0.20103        4.88224
H         -2.33366        0.44128        5.39483
C         -1.91789       -2.65519       -0.33206
C         -1.85868       -4.05327       -0.37845
C         -3.03345       -2.00422       -0.87981
C         -2.90327       -4.78040       -0.94949
H         -0.99533       -4.57206        0.02241
C         -4.08369       -2.73066       -1.43611
H         -3.08571       -0.92416       -0.86896
C         -4.01823       -4.12432       -1.47362
H         -2.84479       -5.86434       -0.98488
H         -4.93789       -2.20157       -1.84726
H         -4.82780       -4.69702       -1.91613
Ni         0.59096       -0.32164       -1.17510
N         -0.68566        0.85749       -1.72452
N         -1.76203        1.21495       -1.43298
C         -2.82920        1.63580       -0.80976
C         -4.12674        1.29788       -1.42242
C         -4.23517        1.10316       -2.81066
C         -5.25477        1.04187       -0.62145
C         -5.42811        0.66572       -3.37770
H         -3.37145        1.29112       -3.44077
C         -6.44885        0.61382       -1.19546
H         -5.18001        1.15045        0.45442
C         -6.54474        0.42185       -2.57514
H         -5.48722        0.51977       -4.45200
H         -7.30512        0.41488       -0.55790
H         -7.47635        0.08559       -3.01898
C         -2.64439        2.35721        0.46257
C         -1.48569        2.16557        1.23734
C         -3.61650        3.26384        0.92052
C         -1.32549        2.83686        2.44415
H         -0.72651        1.46478        0.91117
C         -3.44943        3.92982        2.13199
H         -4.49974        3.44924        0.31999
C         -2.30675        3.71673        2.90351
H         -0.44261        2.64267        3.04139
H         -4.21403        4.62347        2.46923
H         -2.18186        4.23032        3.85168

94
Complex 6
C         -3.30855        3.42012       -2.67573
C         -4.08784        3.24327       -1.53045
C         -3.58527        2.52318       -0.44403
C         -2.30229        1.97903       -0.51551
C         -1.50692        2.17166       -1.65794
C         -2.01642        2.89034       -2.73952
H         -3.70987        3.96719       -3.52373
H         -5.09116        3.65642       -1.48795
H         -4.19735        2.35949        0.43697
H         -1.41221        3.01499       -3.63302
C         -0.13958        1.51942       -1.64686
O          0.06124        0.54007       -2.50432
C          1.02367        2.39650       -1.23999
C          0.99409        3.78004       -1.44080
C          2.12963        1.82478       -0.56706
C          2.03222        4.59359       -0.98854
H          0.13748        4.22533       -1.93459
C          3.15769        2.65021       -0.10915
C          3.11063        4.03019       -0.31132
H          1.98692        5.66666       -1.14956
H          3.98641        2.22589        0.44351
H          3.91050        4.65918        0.06748
P         -1.46631        0.88039        0.69356
P          2.03651        0.00162       -0.29154
C         -2.83101        0.18531        1.69981
C         -2.78403        0.11769        3.09875
C         -3.89805       -0.43077        1.02525
C         -3.77623       -0.56105        3.80679
H         -1.97546        0.59874        3.63700
C         -4.89029       -1.10078        1.73634
H         -3.94754       -0.39204       -0.05615
C         -4.83023       -1.17475        3.12921
H         -3.72690       -0.60480        4.89089
H         -5.70281       -1.57478        1.19493
H         -5.59981       -1.70472        3.68214
C         -0.57159        2.03024        1.80945
C          0.28694        1.48518        2.77472
C         -0.57535        3.41581        1.61372
C          1.12614        2.30148        3.52700
H          0.31811        0.41240        2.91494
C          0.27407        4.23366        2.35898
H         -1.22059        3.85223        0.86020
C          1.12708        3.68117        3.31377
H          1.79689        1.85513        4.25470
H          0.27809        5.30467        2.18100
H          1.79638        4.32032        3.88152
C          3.02158       -0.36916        1.21296
C          4.39681       -0.11391        1.33642
C          2.36369       -1.02141        2.26179
C          5.07609       -0.44005        2.50839
H          4.94329        0.31304        0.50211
C          3.04255       -1.35769        3.43297
H          1.32064       -1.28928        2.14327
C          4.39668       -1.05287        3.56465
H          6.13784       -0.22866        2.59416
H          2.51403       -1.87157        4.23000
H          4.92862       -1.31100        4.47558
C          3.10493       -0.69549       -1.60941
C          3.10703       -0.13480       -2.89479
C          3.79349       -1.90066       -1.39411
C          3.79483       -0.75904       -3.93376
H          2.54593        0.77173       -3.08183
C          4.47628       -2.52329       -2.43772
H          3.80036       -2.34757       -0.40540
C          4.48121       -1.95346       -3.71181
H          3.78862       -0.31173       -4.92335
H          5.00825       -3.45239       -2.25369
H          5.01337       -2.43791       -4.52482
Ni        -0.17432       -0.13877       -0.66424
N          0.69982       -2.44284       -3.02513
N          0.05427       -2.32906       -2.10411
C         -0.73834       -2.14142       -1.01673
C         -0.24091       -2.84463        0.20234
C          0.95945       -3.57140        0.21291
C         -0.97120       -2.74413        1.39945
C          1.41520       -4.17508        1.38322
H          1.55605       -3.65456       -0.68908
C         -0.51463       -3.35627        2.56276
H         -1.89214       -2.17821        1.41929
C          0.68203       -4.07711        2.56514
H          2.35227       -4.72294        1.36688
H         -1.09968       -3.25709        3.47213
H          1.03954       -4.54962        3.47429
C         -2.19290       -2.15101       -1.41397
C         -2.66637       -1.19815       -2.33136
C         -3.08289       -3.09985       -0.89777
C         -4.01025       -1.17803       -2.69136
H         -1.97652       -0.46734       -2.74100
C         -4.43166       -3.06774       -1.25417
H         -2.72634       -3.85362       -0.20614
C         -4.90339       -2.10444       -2.14459
H         -4.36231       -0.42285       -3.38715
H         -5.11175       -3.80200       -0.83293
H         -5.95447       -2.07727       -2.41502

92
Complex 7
C         -3.93699        1.30022        3.89689
C         -4.65620        1.66064        2.75356
C         -4.09775        1.46609        1.49153
C         -2.83197        0.88326        1.38277
C         -2.11675        0.48826        2.52214
C         -2.67098        0.72465        3.78499
H         -4.35987        1.48314        4.88036
H         -5.63819        2.11380        2.84953
H         -4.62648        1.78652        0.59924
H         -2.10085        0.48463        4.67657
C         -0.73699       -0.10476        2.31219
O          0.27493        0.67521        2.63311
C         -0.55691       -1.58188        2.61663
C         -1.20226       -2.22720        3.67932
C          0.36156       -2.32114        1.84999
C         -0.89156       -3.54780        4.00409
H         -1.94727       -1.69724        4.26016
C          0.70049       -3.63116        2.19839
C          0.07371       -4.24894        3.27900
H         -1.39958       -4.02840        4.83513
H          1.43365       -4.17114        1.60661
H          0.32288       -5.27188        3.54372
P         -1.85406        0.68245       -0.14948
P          0.98597       -1.45362        0.37356
C         -2.38262        2.12650       -1.15440
C         -3.46399        2.08090       -2.04430
C         -1.70043        3.33699       -0.96535
C         -3.85346        3.22875       -2.73575
H         -3.99340        1.14776       -2.20343
C         -2.09558        4.48243       -1.65236
H         -0.84650        3.36308       -0.29471
C         -3.17206        4.43027       -2.54032
H         -4.68891        3.18257       -3.42802
H         -1.55742        5.41315       -1.50126
H         -3.47458        5.32135       -3.08202
C         -2.58399       -0.74437       -1.02584
C         -2.19838       -1.00011       -2.35083
C         -3.46685       -1.62233       -0.38699
C         -2.72378       -2.09043       -3.03548
H         -1.48115       -0.34946       -2.83953
C         -3.97796       -2.72561       -1.07239
H         -3.75865       -1.43793        0.64129
C         -3.61803       -2.95433       -2.39917
H         -2.41642       -2.28102       -4.05808
H         -4.66440       -3.40013       -0.56932
H         -4.02022       -3.80967       -2.93346
C          0.59782       -2.53299       -1.04569
C          1.11352       -2.17681       -2.30290
C         -0.24692       -3.64645       -0.94900
C          0.82596       -2.94458       -3.42788
H          1.74676       -1.30562       -2.40013
C         -0.53519       -4.40920       -2.07963
H         -0.68309       -3.91522        0.00519
C          0.00736       -4.06989       -3.31880
H          1.24205       -2.65590       -4.38843
H         -1.19318       -5.26802       -1.99028
H         -0.21691       -4.67035       -4.19539
C          2.80710       -1.52083        0.56065
C          3.67433       -2.21416       -0.28849
C          3.33761       -0.73918        1.60195
C          5.05658       -2.11187       -0.11431
H          3.27709       -2.82212       -1.09290
C          4.71468       -0.64417        1.77305
H          2.66131       -0.19968        2.25876
C          5.57958       -1.32434        0.90959
H          5.72257       -2.64769       -0.78438
H          5.11507       -0.03070        2.57440
H          6.65453       -1.23984        1.03763
Ni         0.12326        0.54044        0.63617
C          1.36271        1.64068       -0.15667
C          2.15062        2.69668        0.47284
C          2.86225        3.64736       -0.30217
C          2.19734        2.83555        1.88056
C          3.58414        4.67294        0.29665
H          2.82596        3.58074       -1.38314
C          2.94507        3.84476        2.47402
H          1.63352        2.13944        2.48604
C          3.63992        4.76911        1.68882
H          4.10905        5.39584       -0.32101
H          2.97768        3.92064        3.55692
H          4.21292        5.56370        2.15792
C          1.76205        1.32623       -1.54207
C          3.08860        0.92783       -1.81466
C          0.84676        1.34314       -2.61104
C          3.46877        0.53405       -3.09568
H          3.80483        0.89397       -1.00129
C          1.24208        0.99142       -3.89963
H         -0.16989        1.66362       -2.42438
C          2.55140        0.57338       -4.14872
H          4.48714        0.20018       -3.27114
H          0.52072        1.03454       -4.71060
H          2.85326        0.28206       -5.15009

92
Complex 7-noP
C          2.36669        1.98237       -4.00729
C          3.28265        2.40926       -3.04653
C          3.28851        1.81340       -1.78615
C          2.39660        0.78177       -1.46234
C          1.47368        0.34124       -2.44350
C          1.47035        0.96373       -3.70240
H          2.34487        2.44632       -4.98875
H          3.98299        3.20859       -3.26978
H          3.98417        2.16658       -1.03302
H          0.73574        0.62818       -4.42467
C          0.41963       -0.70322       -2.21038
O         -0.55728       -0.74665       -3.08897
C          0.79280       -1.99259       -1.51256
C          1.79754       -2.82677       -2.00873
C          0.06258       -2.39567       -0.38184
C          2.05153       -4.05535       -1.40009
H          2.37974       -2.50768       -2.86678
C          0.28973       -3.64375        0.20333
C          1.29223       -4.47039       -0.30453
H          2.84474       -4.69042       -1.78057
H         -0.31597       -3.96944        1.04328
H          1.48736       -5.43245        0.15865
P          2.30082        0.10643        0.25429
P         -1.11431       -1.12039        0.18869
C          3.12359        1.43427        1.23096
C          4.47497        1.42160        1.60104
C          2.31643        2.50406        1.65055
C          5.00910        2.46257        2.36250
H          5.10889        0.59756        1.29142
C          2.85383        3.54932        2.39784
H          1.26301        2.51348        1.39437
C          4.20306        3.53041        2.75783
H          6.05828        2.44053        2.64280
H          2.21667        4.37272        2.70712
H          4.62204        4.34042        3.34730
C          3.58006       -1.21735        0.24328
C          3.55055       -2.14343        1.29605
C          4.52822       -1.38145       -0.77499
C          4.44640       -3.21002        1.32996
H          2.81276       -2.02884        2.08407
C          5.41986       -2.45346       -0.74557
H          4.55781       -0.67473       -1.59748
C          5.37963       -3.37157        0.30471
H          4.40893       -3.92197        2.14925
H          6.14629       -2.57236       -1.54432
H          6.07189       -4.20798        0.32452
C         -0.60667       -0.52422        1.83680
C          0.09815       -1.32134        2.74710
C         -0.95699        0.78223        2.19600
C          0.47693       -0.80533        3.98389
H          0.38180       -2.33113        2.47528
C         -0.58754        1.29212        3.44096
H         -1.49000        1.40759        1.49046
C          0.13773        0.50408        4.33290
H          1.04032       -1.42395        4.67597
H         -0.85208        2.31200        3.70236
H          0.44221        0.90701        5.29364
C         -2.64696       -2.05339        0.50555
C         -3.06756       -2.98065       -0.46048
C         -3.44893       -1.81030        1.62567
C         -4.26520       -3.66984       -0.29212
H         -2.45379       -3.15825       -1.33823
C         -4.64996       -2.49847        1.78572
H         -3.13935       -1.08134        2.36546
C         -5.05807       -3.43063        0.83230
H         -4.58197       -4.39061       -1.03971
H         -5.27064       -2.29893        2.65340
H         -5.99423       -3.96541        0.96076
Ni        -1.27150        0.12443       -1.49302
C         -2.51970        1.35561       -1.00829
C         -3.84870        1.03108       -0.46844
C         -4.36845        1.60788        0.71028
C         -4.62426        0.04146       -1.10635
C         -5.60416        1.21854        1.21904
H         -3.78505        2.35891        1.23224
C         -5.86919       -0.33155       -0.61343
H         -4.22330       -0.42158       -2.00166
C         -6.36378        0.25460        0.55333
H         -5.97682        1.66714        2.13551
H         -6.44580       -1.09496       -1.12567
H         -7.33051       -0.04511        0.94701
C         -2.02724        2.72688       -0.79488
C         -0.64409        2.98041       -0.62704
C         -2.88470        3.84919       -0.82525
C         -0.15026        4.26810       -0.47597
H          0.04555        2.14289       -0.61143
C         -2.38456        5.14340       -0.69713
H         -3.94713        3.69604       -0.97833
C         -1.01930        5.36371       -0.51164
H          0.91687        4.41501       -0.33788
H         -3.06918        5.98593       -0.73849
H         -0.63523        6.37344       -0.40456

92
Complex 8
C          2.38763       -4.54620        1.22850
C          3.53163       -3.75275        1.32049
C          3.43986       -2.37805        1.11140
C          2.20266       -1.79019        0.81633
C          1.03194       -2.57749        0.77786
C          1.15230       -3.95985        0.96375
H          2.45765       -5.62026        1.37293
H          4.49615       -4.20090        1.53661
H          4.33539       -1.77138        1.15640
H          0.25315       -4.56294        0.89721
C         -0.31400       -1.98805        0.50981
O         -1.02224       -2.51489       -0.49166
C         -1.14430       -1.49211        1.65320
C         -0.86750       -1.79993        2.98798
C         -2.26055       -0.66691        1.34756
C         -1.69494       -1.34357        4.01268
H          0.00175       -2.40711        3.21910
C         -3.08690       -0.23087        2.38466
C         -2.81427       -0.56968        3.71104
H         -1.46504       -1.59346        5.04429
H         -3.93744        0.40409        2.16317
H         -3.46701       -0.21750        4.50430
P          2.06234       -0.00065        0.49608
P         -2.49721       -0.11815       -0.41697
C          3.78435        0.62914        0.46801
C          4.19998        1.70150        1.27019
C          4.66836        0.11804       -0.49967
C          5.47405        2.24561        1.11710
H          3.52971        2.10922        2.01830
C          5.94102        0.66488       -0.64662
H          4.36620       -0.70725       -1.13230
C          6.34683        1.72950        0.15904
H          5.78350        3.07295        1.74811
H          6.61264        0.25923       -1.39656
H          7.33823        2.15542        0.03995
C          1.30052        0.69594        1.98891
C          0.11515        1.43415        1.95236
C          1.90425        0.41437        3.22380
C         -0.45122        1.90650        3.13246
H         -0.37397        1.62118        1.01016
C          1.33893        0.89488        4.40186
H          2.80721       -0.18672        3.26392
C          0.16076        1.64267        4.35679
H         -1.38215        2.46062        3.08537
H          1.81038        0.67402        5.35428
H         -0.28687        2.00472        5.27705
C         -3.31677        1.51749       -0.17204
C         -2.51137        2.66433       -0.20056
C         -4.69297        1.66915        0.06076
C         -3.05641        3.92743        0.02788
H         -1.45840        2.57482       -0.43070
C         -5.24008        2.93220        0.28346
H         -5.33664        0.79582        0.06150
C         -4.42245        4.06454        0.27414
H         -2.41027        4.79915       -0.00718
H         -6.30640        3.03284        0.46454
H         -4.85136        5.04735        0.44605
C         -3.87715       -1.15814       -1.02604
C         -4.58188       -0.74700       -2.16831
C         -4.18538       -2.39504       -0.44662
C         -5.58740       -1.54591       -2.70674
H         -4.34661        0.20772       -2.63057
C         -5.18642       -3.19776       -0.99404
H         -3.63203       -2.72924        0.42188
C         -5.89285       -2.77630       -2.12024
H         -6.12982       -1.21090       -3.58610
H         -5.41509       -4.15579       -0.53617
H         -6.67401       -3.40212       -2.54140
Ni        -0.44515       -0.74484       -0.88908
C          1.17684        0.35327       -1.03949
C          1.91278       -0.32994       -2.19157
C          2.73928        0.41551       -3.05236
C          1.83648       -1.71959       -2.40148
C          3.46090       -0.19728       -4.07380
H          2.82150        1.48636       -2.90737
C          2.56975       -2.33387       -3.41609
H          1.19597       -2.32574       -1.77373
C          3.38763       -1.57920       -4.25689
H          4.09215        0.40632       -4.71964
H          2.48816       -3.40797       -3.55267
H          3.95276       -2.05931       -5.05002
C          0.88918        1.80311       -1.32998
C          0.08129        2.07389       -2.45514
C          1.34684        2.90544       -0.59576
C         -0.27160        3.36903       -2.80682
H         -0.28956        1.23823       -3.03949
C          0.96610        4.21056       -0.92666
H          2.00313        2.76457        0.25247
C          0.15804        4.45314       -2.03273
H         -0.90390        3.53438       -3.67383
H          1.32333        5.03680       -0.31870
H         -0.13099        5.46616       -2.29429

91
Compound 9
P         -3.45219       -0.00551       -0.97466
P          2.71626        0.12564       -0.49746
O         -0.69843        0.44877       -1.02880
C         -2.67244       -1.26663        0.15111
C         -1.29552       -1.57803        0.01414
C         -0.73825       -2.65266        0.71702
C         -1.49812       -3.37171        1.63329
C         -2.84405       -3.05156        1.80427
C         -3.42673       -2.03192        1.04947
C         -5.20030       -0.61913       -0.99660
C         -5.43462       -1.92588       -1.46141
C         -6.72923       -2.41004       -1.62394
C         -7.82509       -1.58892       -1.34712
C         -7.60863       -0.28391       -0.90956
C         -6.30928        0.19749       -0.73507
C         -3.60262        1.48246        0.10847
C         -3.14886        2.70573       -0.39715
C         -3.32854        3.88530        0.32657
C         -3.97071        3.85438        1.56326
C         -4.40880        2.63556        2.08811
C         -4.21640        1.45688        1.36937
C          1.97109       -0.93370       -1.81319
C          0.64109       -1.38135       -1.69455
C          0.14921       -2.30622       -2.62579
C          0.92537       -2.72146       -3.70564
C          2.20228       -2.19177       -3.88333
C          2.71733       -1.30444       -2.93978
C          4.43612       -0.48420       -0.22581
C          5.14136        0.20991        0.77029
C          6.43528       -0.16739        1.11804
C          7.03346       -1.26511        0.49726
C          6.32656       -1.98367       -0.46506
C          5.03550       -1.59695       -0.82576
C          2.85719        1.75192       -1.30261
C          1.68160        2.40620       -1.70190
C          1.76225        3.65537       -2.31008
C          3.00355        4.25312       -2.53694
C          4.17215        3.59303       -2.15959
C          4.10337        2.34299       -1.54424
C         -0.42129       -0.73347       -0.83388
C          1.86200        0.14753        0.99585
C          1.92083       -1.03778        1.84956
C          1.46619       -0.99272        3.19096
C          1.49758       -2.11142        4.01476
C          2.00279       -3.33288        3.56084
C          2.47778       -3.40100        2.25108
C          2.43010       -2.28902        1.41557
C          1.18879        1.38882        1.44912
C          1.85372        2.62553        1.52947
C          1.19675        3.78193        1.94692
C         -0.13978        3.72446        2.33936
C         -0.80883        2.50014        2.30203
C         -0.16108        1.35698        1.84779
H          0.30817       -2.88875        0.58360
H         -1.03418       -4.16411        2.21058
H         -3.45107       -3.60412        2.51553
H         -4.48947       -1.84239        1.14796
H         -4.59151       -2.57398       -1.68491
H         -6.88452       -3.42760       -1.97072
H         -8.83594       -1.96331       -1.47687
H         -8.45272        0.36574       -0.69656
H         -6.16124        1.21375       -0.38857
H         -2.64991        2.72657       -1.36055
H         -2.96658        4.82637       -0.07567
H         -4.11905        4.77240        2.12394
H         -4.89608        2.60378        3.05821
H         -4.56123        0.51449        1.78168
H         -0.87028       -2.66305       -2.51932
H          0.52135       -3.43069       -4.42102
H          2.79939       -2.47272       -4.74505
H          3.71165       -0.89552       -3.08124
H          4.65830        1.03105        1.29017
H          6.96791        0.38374        1.88653
H          8.03744       -1.56917        0.77653
H          6.77340       -2.85611       -0.93163
H          4.49340       -2.18928       -1.55119
H          0.71845        1.93851       -1.53098
H          0.85011        4.16324       -2.60713
H          3.05970        5.22814       -3.01148
H          5.14067        4.04817       -2.34228
H          5.01581        1.83813       -1.25121
H          1.08099       -0.05970        3.58311
H          1.12802       -2.02322        5.03316
H          2.03151       -4.20172        4.21055
H          2.87853       -4.33398        1.86302
H          2.76937       -2.41521        0.39471
H          2.90137        2.68258        1.25395
H          1.73868        4.72300        1.98236
H         -0.65632        4.61956        2.67312
H         -1.84799        2.43870        2.59980
H         -0.70263        0.41980        1.80039

91
Complex 10
P         -2.85009       -0.11248       -0.80219
P          1.63810        0.64116       -0.66955
O         -0.20509        0.26477       -0.35478
C         -2.32281       -1.54346        0.28187
C         -0.96938       -1.94131        0.36429
C         -0.63444       -3.18383        0.91662
C         -1.60844       -4.01144        1.46883
C         -2.93806       -3.59453        1.46480
C         -3.28486       -2.38532        0.86560
C         -4.67739       -0.43484       -0.89109
C         -5.13230       -1.20428       -1.97232
C         -6.48589       -1.50460       -2.12104
C         -7.41215       -1.02532       -1.19390
C         -6.97569       -0.24922       -0.11872
C         -5.61993        0.04117        0.03316
C         -2.84985        1.37809        0.28101
C         -3.45869        2.54008       -0.21823
C         -3.40951        3.73396        0.49876
C         -2.73591        3.78893        1.72018
C         -2.13208        2.63761        2.22534
C         -2.19552        1.43961        1.51466
C          1.41526       -0.48777       -2.10047
C          0.58637       -1.50299       -1.59859
C          0.29946       -2.62636       -2.35119
C          0.84105       -2.71856       -3.64254
C          1.66772       -1.71364       -4.14234
C          1.98081       -0.58979       -3.36133
C          3.49673        0.94046       -0.77031
C          4.40756        0.53328        0.21083
C          5.77646        0.77015        0.06384
C          6.25903        1.41710       -1.07138
C          5.36271        1.84456       -2.05360
C          3.99828        1.61590       -1.89643
C          1.14411        2.41485       -0.78671
C         -0.09005        2.74786       -1.36466
C         -0.48935        4.07955       -1.44102
C          0.31734        5.08930       -0.91677
C          1.54006        4.76435       -0.32979
C          1.95768        3.43607       -0.27637
C          0.13316       -1.08424       -0.19315
C          1.45413       -0.79139        0.67258
C          2.50291       -1.88990        0.81467
C          2.81926       -2.40993        2.08233
C          3.74567       -3.44048        2.23940
C          4.39619       -3.97763        1.13147
C          4.10896       -3.46452       -0.13287
C          3.17967       -2.44009       -0.29053
C          1.11173       -0.13122        2.01295
C          1.71220        1.08119        2.37521
C          1.43069        1.70874        3.58766
C          0.54432        1.12386        4.48883
C         -0.04304       -0.09792        4.16072
C          0.23966       -0.71854        2.94434
H          0.40750       -3.48488        0.93924
H         -1.32793       -4.96607        1.90337
H         -3.71036       -4.21556        1.90879
H         -4.32838       -2.09816        0.83562
H         -4.41432       -1.56675       -2.70351
H         -6.81873       -2.10365       -2.96374
H         -8.46809       -1.25036       -1.31107
H         -7.69231        0.12801        0.60539
H         -5.28743        0.64235        0.87260
H         -3.97447        2.50924       -1.17461
H         -3.88760        4.62356        0.09835
H         -2.68261        4.72258        2.27231
H         -1.60150        2.66389        3.17176
H         -1.71506        0.55722        1.91227
H         -0.33092       -3.41277       -1.94944
H          0.61655       -3.58453       -4.25797
H          2.08190       -1.80240       -5.14186
H          2.66002        0.16387       -3.74143
H          4.06081        0.02339        1.09992
H          6.46237        0.44362        0.83964
H          7.32343        1.59714       -1.18796
H          5.72574        2.36617       -2.93423
H          3.31010        1.99731       -2.64501
H         -0.73587        1.96204       -1.73154
H         -1.44714        4.32188       -1.88815
H         -0.00700        6.12467       -0.96184
H          2.17273        5.54318        0.08490
H          2.92000        3.20005        0.16183
H          2.33905       -2.00456        2.96264
H          3.95857       -3.81696        3.23555
H          5.12136       -4.77681        1.25059
H          4.61586       -3.85674       -1.00932
H          3.00902       -2.05837       -1.28466
H          2.41766        1.55662        1.70661
H          1.90529        2.65705        3.82012
H          0.31914        1.60742        5.43438
H         -0.73060       -0.57610        4.85183
H         -0.22915       -1.66621        2.72527

92
Complex 20
C          3.99149        4.16582        0.88973
C          4.90047        3.13386        0.64081
C          4.43464        1.84694        0.37595
C          3.05908        1.59973        0.33753
C          2.13713        2.63814        0.56750
C          2.61864        3.91985        0.85796
H          4.35571        5.16195        1.12324
H          5.96797        3.32955        0.67488
H          5.13645        1.03308        0.22159
H          1.91658        4.71726        1.08099
C          0.66902        2.27849        0.55224
O          0.01817        2.14064        1.69847
C         -0.21975        2.77922       -0.55298
C          0.07852        3.95433       -1.25170
C         -1.44961        2.11609       -0.84049
C         -0.83007        4.53369       -2.13627
H          1.03436        4.43318       -1.07591
C         -2.36249        2.72816       -1.70967
C         -2.06975        3.93735       -2.33989
H         -0.57237        5.45609       -2.64817
H         -3.30589        2.24557       -1.92617
H         -2.80063        4.38853       -3.00318
P          2.24502       -0.05139        0.17901
P         -1.76816        0.31767       -0.47641
C          3.13420       -1.07754        1.41829
C          4.37674       -1.68100        1.18623
C          2.52328       -1.22498        2.67177
C          5.00030       -2.41174        2.19699
H          4.84707       -1.59296        0.21228
C          3.14947       -1.95157        3.68230
H          1.54683       -0.77686        2.83905
C          4.39008       -2.54563        3.44574
H          5.96258       -2.87903        2.00953
H          2.66534       -2.06006        4.64781
H          4.87766       -3.11714        4.22970
C          2.85705       -0.74090       -1.40209
C          2.63187       -2.10191       -1.65882
C          3.50680        0.03617       -2.36810
C          3.07377       -2.67750       -2.84534
H          2.10276       -2.70579       -0.92868
C          3.94167       -0.54196       -3.56184
H          3.68009        1.09049       -2.18181
C          3.73323       -1.89980       -3.80032
H          2.89563       -3.73232       -3.03080
H          4.45022        0.06935       -4.30166
H          4.07833       -2.35039       -4.72601
C         -0.91330       -0.55295       -1.84463
C         -1.17552       -1.90788       -2.11125
C         -0.09936        0.16613       -2.73138
C         -0.62308       -2.52136       -3.23225
H         -1.83184       -2.47725       -1.46846
C          0.43748       -0.45120       -3.85826
H          0.11539        1.21054       -2.54790
C          0.17904       -1.79575       -4.11309
H         -0.83299       -3.56997       -3.41913
H          1.07464        0.11852       -4.52515
H          0.60658       -2.27631       -4.98689
C         -3.54995        0.09679       -0.96935
C         -3.90797       -0.28186       -2.27217
C         -4.56518        0.29646       -0.02059
C         -5.24697       -0.46640       -2.61492
H         -3.14231       -0.43111       -3.02318
C         -5.90232        0.10808       -0.36710
H         -4.31489        0.58989        0.99045
C         -6.24801       -0.27549       -1.66301
H         -5.50494       -0.76142       -3.62756
H         -6.67346        0.26133        0.38153
H         -7.29012       -0.42307       -1.92963
Ni         0.32401        0.46705        0.89234
C         -1.42624       -0.45203        1.15057
C         -2.16113        0.08931        2.33783
C         -2.34157       -0.72943        3.46984
C         -2.63585        1.41376        2.43040
C         -2.97249       -0.25795        4.61955
H         -1.98008       -1.75113        3.44744
C         -3.27182        1.88080        3.57611
H         -2.48626        2.09641        1.60394
C         -3.45116        1.04968        4.68332
H         -3.09165       -0.92458        5.46945
H         -3.62518        2.90780        3.60218
H         -3.94905        1.41585        5.57574
C         -1.52950       -1.95568        0.99033
C         -2.77739       -2.59973        0.90184
C         -0.38213       -2.75487        0.91131
C         -2.86934       -3.97316        0.68468
H         -3.68244       -2.01056        0.99152
C         -0.46540       -4.13117        0.69884
H          0.58262       -2.27657        1.01401
C         -1.71023       -4.74545        0.56914
H         -3.84621       -4.44083        0.60163
H          0.44479       -4.72110        0.63742
H         -1.78023       -5.81522        0.39585

92
Complex 21
C         -1.75656        1.64995        4.43077
C         -3.08696        1.67738        4.00119
C         -3.42112        1.16994        2.74513
C         -2.42496        0.62758        1.92891
C         -1.08656        0.58226        2.36796
C         -0.75938        1.10708        3.62119
H         -1.49667        2.06159        5.40181
H         -3.85509        2.11419        4.63192
H         -4.44401        1.23331        2.38571
H          0.27933        1.08743        3.93182
C         -0.05762       -0.03070        1.47128
O          1.23769        0.42293        1.68779
C          0.03877       -1.53708        1.48996
C         -0.89996       -2.47956        1.91177
C          1.30738       -1.96606        1.04645
C         -0.55670       -3.83371        1.91895
H         -1.87446       -2.16137        2.26240
C          1.65234       -3.31135        1.07468
C          0.71495       -4.25115        1.52175
H         -1.28222       -4.56591        2.26123
H          2.63473       -3.63478        0.74919
H          0.97896       -5.30333        1.55677
P         -2.62191        0.08355        0.19103
P          2.24453       -0.51812        0.41829
C         -3.49777        1.46047       -0.63787
C         -4.89140        1.59735       -0.60516
C         -2.72422        2.42442       -1.29914
C         -5.50086        2.69267       -1.21558
H         -5.49749        0.84171       -0.11546
C         -3.33622        3.52030       -1.90407
H         -1.64598        2.30565       -1.34177
C         -4.72469        3.65637       -1.86220
H         -6.58181        2.79266       -1.18918
H         -2.72885        4.26200       -2.41352
H         -5.20223        4.50740       -2.33824
C         -3.84173       -1.27599        0.17606
C         -4.12026       -1.86729       -1.06653
C         -4.45534       -1.78181        1.32753
C         -5.00140       -2.94120       -1.15314
H         -3.63623       -1.48439       -1.96064
C         -5.33269       -2.86432        1.23833
H         -4.24622       -1.33234        2.29212
C         -5.60829       -3.44416        0.00090
H         -5.21163       -3.39109       -2.11874
H         -5.80147       -3.25170        2.13790
H         -6.29065       -4.28587       -0.06619
C          3.31558       -1.36248       -0.93391
C          2.91806       -2.49157       -1.66633
C          4.47651       -0.69792       -1.37182
C          3.64254       -2.94257       -2.77175
H          2.03172       -3.04214       -1.38013
C          5.20010       -1.13593       -2.47930
H          4.82666        0.17672       -0.83537
C          4.78689       -2.26568       -3.18641
H          3.30589       -3.82518       -3.30841
H          6.09241       -0.59696       -2.78539
H          5.35046       -2.61305       -4.04717
C          3.69335        0.07493        1.39156
C          3.82552        1.41309        1.78069
C          4.67239       -0.85167        1.76833
C          4.93871        1.81646        2.51681
H          3.06035        2.12870        1.51313
C          5.76694       -0.45072        2.53253
H          4.58579       -1.88693        1.45516
C          5.90798        0.88806        2.89906
H          5.04267        2.85990        2.79916
H          6.51275       -1.18136        2.83093
H          6.76849        1.20559        3.48050
Ni        -0.56664       -0.06406       -0.39037
C          1.23482        0.47364       -0.82015
C          1.64221        1.92029       -0.76969
C          2.75769        2.35570       -1.50208
C          0.95830        2.85876        0.01686
C          3.17989        3.68441       -1.45075
H          3.29509        1.63771       -2.11278
C          1.37973        4.18645        0.07119
H          0.11681        2.53227        0.61443
C          2.49277        4.60562       -0.66074
H          4.04755        3.99636       -2.02475
H          0.83812        4.89443        0.69175
H          2.82055        5.63984       -0.61482
C          0.65693        0.00371       -2.08186
C         -0.06053       -1.24050       -2.09860
C          0.39937        0.89223       -3.17146
C         -0.90722       -1.57581       -3.17490
H          0.20053       -2.03460       -1.40791
C         -0.45947        0.55219       -4.19754
H          0.89377        1.85499       -3.18295
C         -1.12542       -0.68799       -4.21088
H         -1.38727       -2.54982       -3.17355
H         -0.61835        1.25584       -5.00966
H         -1.79141       -0.94303       -5.02889

92
Complex 22
C          1.11069        1.61778       -3.98752
C          2.44029        1.78610       -3.60362
C          2.87062        1.23756       -2.40119
C          2.00305        0.52598       -1.55065
C          0.63672        0.41026       -1.91624
C          0.22972        0.94654       -3.14932
H          0.75336        2.02690       -4.92763
H          3.13724        2.33036       -4.23361
H          3.90539        1.36545       -2.10105
H         -0.81546        0.84364       -3.40929
C         -0.48724       -0.15753       -1.06984
O         -1.68454       -0.30701       -1.79275
C         -0.28073       -1.51371       -0.38402
C          0.79379       -2.44145       -0.46464
C         -1.56178       -1.94568        0.07189
C          0.57039       -3.72483        0.12652
H          1.58259       -2.34611       -1.20278
C         -1.75690       -3.18920        0.61736
C         -0.65108       -4.07669        0.67031
H          1.37898       -4.44980        0.10301
H         -2.72030       -3.49715        1.00601
H         -0.78054       -5.06225        1.10685
P          2.75428       -0.22749       -0.03796
P         -2.61431       -0.47306       -0.16727
C          3.80835        1.13101        0.60986
C          5.01316        0.85611        1.27169
C          3.35336        2.45619        0.56890
C          5.74329        1.87987        1.87236
H          5.39125       -0.15933        1.30971
C          4.08564        3.48015        1.16637
H          2.42240        2.68843        0.06782
C          5.28275        3.19649        1.82329
H          6.67829        1.64852        2.37401
H          3.71713        4.50072        1.11920
H          5.85339        3.99349        2.29000
C          3.97517       -1.45313       -0.67983
C          4.48843       -2.35829        0.26550
C          4.34496       -1.60473       -2.02139
C          5.38261       -3.35695       -0.11273
H          4.16685       -2.28482        1.30104
C          5.22651       -2.61825       -2.40296
H          3.93666       -0.94257       -2.77506
C          5.75502       -3.48949       -1.45194
H          5.77495       -4.04133        0.63346
H          5.49754       -2.72589       -3.44904
H          6.44108       -4.27542       -1.75244
C         -3.51573       -0.37767        1.48949
C         -4.38654       -1.41977        1.85055
C         -3.34418        0.67854        2.39151
C         -5.03720       -1.42250        3.08170
H         -4.57792       -2.22711        1.15018
C         -4.00399        0.68759        3.62251
H         -2.68179        1.49995        2.14801
C         -4.84593       -0.36525        3.97426
H         -5.70050       -2.24238        3.34131
H         -3.85332        1.51805        4.30568
H         -5.35525       -0.36156        4.93323
C         -4.14605       -0.66651       -1.18491
C         -4.09381       -1.45630       -2.34354
C         -5.35305       -0.04926       -0.83437
C         -5.23653       -1.64008       -3.11883
H         -3.15307       -1.90824       -2.62950
C         -6.48690       -0.20977       -1.62997
H         -5.41606        0.54977        0.06682
C         -6.43344       -1.01249       -2.76900
H         -5.18914       -2.26760       -4.00374
H         -7.41238        0.28595       -1.35321
H         -7.31963       -1.14826       -3.38173
Ni         1.11635       -1.06623        0.99839
C         -1.14204        0.78156        0.09578
C         -1.49859        2.16346       -0.42453
C         -2.81875        2.63091       -0.40337
C         -0.51604        3.03121       -0.93073
C         -3.15404        3.89982       -0.87387
H         -3.60806        2.00238       -0.01058
C         -0.84384        4.30105       -1.40081
H          0.51451        2.70947       -0.97366
C         -2.16617        4.74341       -1.37695
H         -4.19025        4.22283       -0.84761
H         -0.05938        4.94201       -1.79183
H         -2.42237        5.73148       -1.74673
C         -0.37133        0.77928        1.40943
C         -0.27530       -0.43598        2.20119
C          0.31979        1.90566        1.85855
C          0.84217       -0.53861        3.07252
H         -1.09836       -1.13289        2.27983
C          1.24843        1.84047        2.91560
H          0.17906        2.85082        1.35116
C          1.56155        0.61624        3.47001
H          0.94310       -1.43960        3.67253
H          1.77219        2.73847        3.22286
H          2.35119        0.52767        4.20977

92
Complex 23
C          2.17070       -1.23480        3.96945
C          3.45441       -0.83983        3.59265
C          3.66545       -0.32588        2.31726
C          2.61177       -0.18807        1.39626
C          1.32168       -0.61141        1.77654
C          1.12201       -1.12299        3.06313
H          1.98951       -1.63861        4.96125
H          4.28683       -0.93432        4.28363
H          4.66783       -0.04067        2.01750
H          0.12441       -1.45567        3.32325
C          0.08722       -0.55997        0.87040
O         -0.86133       -1.54890        1.26078
C         -0.62549        0.82310        1.02567
C          0.08793        1.91980        1.52023
C         -2.02487        0.98888        0.82914
C         -0.51781        3.14009        1.81322
H          1.14326        1.81948        1.71439
C         -2.63390        2.19189        1.20963
C         -1.89491        3.27554        1.67983
H          0.09296        3.96163        2.17446
H         -3.71316        2.28062        1.13607
H         -2.39437        4.20086        1.94993
P          2.92239        0.54575       -0.28163
P         -3.13731       -0.32682        0.13440
C          4.68374        0.07380       -0.54167
C          5.66688        1.00162       -0.90962
C          5.02488       -1.28840       -0.48316
C          6.96350        0.57854       -1.20772
H          5.42245        2.05760       -0.95648
C          6.32018       -1.70537       -0.77612
H          4.27865       -2.02033       -0.19642
C          7.29523       -0.77411       -1.14153
H          7.71593        1.31092       -1.48601
H          6.56630       -2.76175       -0.72048
H          8.30492       -1.10098       -1.37133
C          3.05988        2.35517        0.08921
C          2.61218        3.23206       -0.90907
C          3.52665        2.89433        1.29675
C          2.62608        4.61309       -0.70911
H          2.23826        2.82321       -1.84375
C          3.52969        4.27284        1.50361
H          3.86519        2.23246        2.08614
C          3.07886        5.13583        0.50161
H          2.27331        5.27733       -1.49241
H          3.88455        4.67526        2.44796
H          3.07972        6.20910        0.66634
C         -4.19353        0.48563       -1.12579
C         -4.06951        1.80661       -1.56974
C         -5.11321       -0.35698       -1.77349
C         -4.86079        2.27946       -2.61795
H         -3.33959        2.46351       -1.11557
C         -5.90876        0.11700       -2.81257
H         -5.19922       -1.39393       -1.45992
C         -5.78463        1.44133       -3.23919
H         -4.74839        3.30714       -2.95076
H         -6.61858       -0.54801       -3.29505
H         -6.39884        1.81236       -4.05393
C         -4.25804       -0.65588        1.54686
C         -3.70298       -1.31084        2.65911
C         -5.61087       -0.29807        1.55920
C         -4.50033       -1.60206        3.76235
H         -2.64872       -1.57016        2.64112
C         -6.40373       -0.59641        2.66889
H         -6.04741        0.21165        0.70736
C         -5.85214       -1.24819        3.77072
H         -4.06574       -2.10669        4.62022
H         -7.45255       -0.31429        2.67085
H         -6.47052       -1.47821        4.63315
Ni        -1.47507       -1.55029       -0.50529
C          0.35471       -1.08011       -0.59225
C          1.28819       -2.21166       -0.79714
C          2.01133       -2.29829       -2.00170
C          1.49390       -3.21294        0.17064
C          2.89113       -3.35156       -2.24005
H          1.89551       -1.51214       -2.73902
C          2.38833       -4.25402       -0.06376
H          0.92906       -3.16983        1.09242
C          3.08801       -4.33535       -1.27081
H          3.44301       -3.38689       -3.17442
H          2.53095       -5.01395        0.69898
H          3.78238       -5.15076       -1.44906
C         -0.29315       -0.47221       -1.74338
C         -1.05870       -1.39773       -2.54527
C         -0.43784        0.91846       -2.00350
C         -1.89569       -0.90544       -3.57604
H         -0.75438       -2.44253       -2.59345
C         -1.26008        1.35494       -3.01811
H          0.13033        1.62261       -1.41051
C         -2.01235        0.44797       -3.79881
H         -2.43458       -1.61000       -4.20195
H         -1.33688        2.41910       -3.22083
H         -2.67302        0.82398       -4.57211

92
Complex 24
C          2.70720       -2.72771        3.74669
C          3.85677       -2.25548        3.10787
C          3.74333       -1.43556        1.98491
C          2.47750       -1.08808        1.51015
C          1.31780       -1.52321        2.17056
C          1.44307       -2.36626        3.28138
H          2.79778       -3.38932        4.60324
H          4.83838       -2.54775        3.46828
H          4.63335       -1.10735        1.45894
H          0.54916       -2.76136        3.75294
C         -0.00272       -1.10594        1.58986
O         -0.89687       -2.25589        1.59560
C         -0.70320        0.06987        2.26401
C         -0.75746        0.13960        3.66299
C         -1.36381        1.07880        1.51506
C         -1.45725        1.15044        4.31768
H         -0.23861       -0.61287        4.24620
C         -2.08910        2.07394        2.18671
C         -2.13717        2.11736        3.57787
H         -1.47991        1.17675        5.40319
H         -2.62727        2.82160        1.61467
H         -2.69739        2.90100        4.07863
P          2.08847       -0.13826       -0.01373
P         -1.19964        1.01645       -0.31914
C          3.50689       -0.43512       -1.13140
C          4.78460        0.10213       -0.90761
C          3.29846       -1.27056       -2.23299
C          5.83583       -0.20903       -1.76732
H          4.94964        0.77609       -0.07356
C          4.35295       -1.58277       -3.09137
H          2.31128       -1.67632       -2.41183
C          5.62232       -1.05480       -2.85912
H          6.82129        0.21069       -1.58869
H          4.17796       -2.23595       -3.94093
H          6.44359       -1.29438       -3.52794
C          2.35771        1.59803        0.52439
C          2.76220        2.57590       -0.39524
C          2.10351        1.97555        1.84910
C          2.93147        3.89701        0.00827
H          2.94928        2.30215       -1.42730
C          2.25660        3.30339        2.24664
H          1.79075        1.23416        2.57374
C          2.67867        4.26527        1.33057
H          3.24303        4.64257       -0.71557
H          2.05324        3.58015        3.27670
H          2.80406        5.29802        1.64149
C         -0.54617        2.65448       -0.86591
C         -0.02879        2.68720       -2.17116
C         -0.55360        3.83830       -0.12145
C          0.41185        3.88034       -2.73820
H          0.04445        1.76173       -2.73521
C         -0.09722        5.03062       -0.68313
H         -0.88887        3.83348        0.90698
C          0.37011        5.06125       -1.99614
H          0.80006        3.88515       -3.75248
H         -0.10269        5.93809       -0.08672
H          0.71795        5.99341       -2.43104
C         -2.90826        1.09371       -1.00032
C         -3.02757        1.04765       -2.39944
C         -4.07446        1.12746       -0.22995
C         -4.27762        1.06337       -3.01044
H         -2.13382        0.99921       -3.01340
C         -5.32719        1.13408       -0.84345
H         -4.01338        1.11513        0.84950
C         -5.43544        1.10975       -2.23187
H         -4.34846        1.03165       -4.09369
H         -6.22067        1.14423       -0.22728
H         -6.41271        1.11298       -2.70483
Ni         0.00293       -0.80320       -0.32491
C         -1.35736       -2.11399        0.26713
C         -0.51378       -2.72444       -0.76441
C         -0.58921       -2.20503       -2.09756
C          0.43958       -3.74747       -0.48729
C          0.20197       -2.78658       -3.11338
H         -1.39050       -1.53397       -2.37874
C          1.20975       -4.27881       -1.49740
H          0.52714       -4.09688        0.53493
C          1.08345       -3.81113       -2.82726
H          0.09868       -2.42597       -4.13296
H          1.91646       -5.07209       -1.27290
H          1.68236       -4.25610       -3.61586
C         -2.83439       -2.04748        0.20146
C         -3.54539       -1.73541        1.37495
C         -3.57553       -2.35217       -0.95412
C         -4.93737       -1.73032        1.39114
H         -2.99004       -1.51321        2.27584
C         -4.96592       -2.32883       -0.93790
H         -3.06574       -2.63476       -1.86539
C         -5.65830       -2.02102        0.23417
H         -5.45922       -1.49379        2.31419
H         -5.51212       -2.56185       -1.84691
H         -6.74397       -2.00999        0.24314

94
TS 6 to 7
C         -3.20160        3.65674       -2.58568
C         -3.98888        3.46953       -1.44708
C         -3.51555        2.69272       -0.38752
C         -2.25199        2.10680       -0.47854
C         -1.44690        2.30796       -1.61292
C         -1.93113        3.08017       -2.66968
H         -3.58101        4.24858       -3.41350
H         -4.97558        3.91930       -1.38996
H         -4.13322        2.52049        0.48804
H         -1.32408        3.21261       -3.56018
C         -0.10804        1.59812       -1.62010
O          0.02161        0.60521       -2.48354
C          1.09730        2.42236       -1.23243
C          1.12115        3.80725       -1.43143
C          2.18973        1.80982       -0.57387
C          2.19396        4.58008       -0.98837
H          0.27798        4.28786       -1.91456
C          3.25568        2.59335       -0.12958
C          3.25889        3.97502       -0.32645
H          2.18636        5.65463       -1.14606
H          4.07405        2.13634        0.41198
H          4.08611        4.57209        0.04519
P         -1.45701        0.94732        0.69637
P          2.01787       -0.00559       -0.29228
C         -2.84530        0.27009        1.68219
C         -2.83413        0.21465        3.08222
C         -3.90432       -0.33839        0.98706
C         -3.84988       -0.44930        3.77113
H         -2.03408        0.69175        3.63628
C         -4.91950       -0.99391        1.67845
H         -3.92883       -0.30419       -0.09528
C         -4.89231       -1.05919        3.07307
H         -3.82704       -0.48510        4.85638
H         -5.72400       -1.46373        1.12155
H         -5.67917       -1.57888        3.61125
C         -0.50623        2.01720        1.84225
C          0.30051        1.40357        2.81137
C         -0.40055        3.39973        1.65107
C          1.19708        2.14992        3.57012
H          0.24490        0.33105        2.94971
C          0.50656        4.14629        2.40295
H         -1.00490        3.88756        0.89533
C          1.30835        3.52570        3.36027
H          1.82759        1.65075        4.29937
H          0.59636        5.21382        2.22725
H          2.02341        4.10834        3.93296
C          3.01358       -0.42926        1.19219
C          4.39747       -0.21657        1.30063
C          2.35224       -1.08430        2.23726
C          5.08337       -0.58534        2.45589
H          4.94540        0.20912        0.46678
C          3.03780       -1.46412        3.39113
H          1.30103       -1.32146        2.12902
C          4.40155       -1.19999        3.50954
H          6.15195       -0.40642        2.53004
H          2.50582       -1.98044        4.18416
H          4.93864       -1.49176        4.40721
C          3.02948       -0.75126       -1.62920
C          3.01341       -0.20431       -2.92074
C          3.68652       -1.97500       -1.41996
C          3.65136       -0.86102       -3.97185
H          2.47503        0.71676       -3.10290
C          4.31832       -2.63040       -2.47551
H          3.70658       -2.41225       -0.42738
C          4.30452       -2.07503       -3.75615
H          3.63050       -0.42402       -4.96580
H          4.82564       -3.57402       -2.29577
H          4.79699       -2.58520       -4.57839
Ni        -0.23295       -0.11148       -0.68875
N          0.54898       -2.28143       -3.21756
N          0.08049       -2.43130       -2.21436
C         -0.80942       -1.94102       -0.84759
C         -0.32110       -2.79610        0.26714
C          0.85205       -3.56345        0.21837
C         -1.01212       -2.72462        1.49262
C          1.32260       -4.22666        1.34998
H          1.41640       -3.63126       -0.70476
C         -0.53745       -3.38863        2.62049
H         -1.91431       -2.13127        1.56278
C          0.63371       -4.14679        2.55945
H          2.23819       -4.80627        1.28181
H         -1.09209       -3.30751        3.55067
H          1.00307       -4.66489        3.43857
C         -2.21258       -2.12510       -1.34183
C         -2.71931       -1.20672       -2.28148
C         -3.05671       -3.13533       -0.86199
C         -4.04275       -1.28160       -2.69820
H         -2.06058       -0.43349       -2.66479
C         -4.39192       -3.19339       -1.26340
H         -2.67594       -3.86037       -0.15255
C         -4.89026       -2.26627       -2.17715
H         -4.42070       -0.56027       -3.41600
H         -5.03965       -3.96782       -0.86372
H         -5.92967       -2.31153       -2.48821

92
TS 7 to 8
C         -0.29484        5.05678        0.73307
C         -1.44940        4.60193        1.36775
C         -1.86403        3.28403        1.18138
C         -1.15000        2.41963        0.34253
C         -0.01538        2.89817       -0.35491
C          0.41439        4.20919       -0.11637
H          0.05162        6.07362        0.89250
H         -2.01290        5.25729        2.02423
H         -2.72596        2.91514        1.72404
H          1.30862        4.56768       -0.61313
C          0.64723        1.99591       -1.35525
O         -0.16791        1.56096       -2.30900
C          2.10805        2.18306       -1.67888
C          2.60664        3.23882       -2.45031
C          2.99615        1.20111       -1.20970
C          3.97242        3.32499       -2.71984
H          1.92164        3.97895       -2.85210
C          4.36409        1.28327       -1.48640
C          4.85268        2.35385       -2.23312
H          4.35278        4.14487       -3.32193
H          5.03698        0.50583       -1.13832
H          5.91360        2.42310       -2.45341
P         -1.50530        0.59152        0.48520
P          2.13813       -0.18874       -0.35450
C         -3.31440        0.64416        0.85835
C         -3.89599       -0.06560        1.91782
C         -4.15601        1.35063       -0.01777
C         -5.28086       -0.09056        2.08079
H         -3.27498       -0.58857        2.63130
C         -5.53833        1.31969        0.14477
H         -3.73049        1.94199       -0.81590
C         -6.10786        0.59157        1.18944
H         -5.71008       -0.64216        2.91181
H         -6.16908        1.86756       -0.54822
H         -7.18601        0.56610        1.31418
C         -0.71022        0.18152        2.09666
C         -0.93777       -1.02780        2.77450
C          0.13890        1.12887        2.69468
C         -0.37536       -1.25475        4.02945
H         -1.56067       -1.79481        2.34373
C          0.69413        0.89708        3.94914
H          0.36868        2.05425        2.18483
C          0.43155       -0.29075        4.62850
H         -0.57494       -2.19604        4.53223
H          1.35010        1.64259        4.38495
H          0.86831       -0.46967        5.60585
C          2.86023       -0.22495        1.32489
C          2.67205       -1.36618        2.11872
C          3.58311        0.85624        1.84353
C          3.22720       -1.43507        3.39239
H          2.08708       -2.19697        1.73975
C          4.13029        0.78716        3.12503
H          3.72745        1.74534        1.23967
C          3.96269       -0.36116        3.89793
H          3.07652       -2.32445        3.99622
H          4.69531        1.62886        3.51447
H          4.39600       -0.41769        4.89189
C          2.88960       -1.66464       -1.15253
C          4.11289       -2.22140       -0.75740
C          2.20514       -2.21373       -2.24605
C          4.64540       -3.30622       -1.45343
H          4.64023       -1.81692        0.10014
C          2.74134       -3.29494       -2.94223
H          1.24093       -1.79727       -2.52677
C          3.96305       -3.84212       -2.54712
H          5.59279       -3.73487       -1.14026
H          2.20078       -3.71417       -3.78505
H          4.37946       -4.68827       -3.08523
Ni         0.14424        0.18999       -1.03752
C         -1.39218       -0.94579       -0.93676
C         -2.42328       -0.84440       -2.00813
C         -3.00038       -2.01319       -2.55256
C         -2.79338        0.37539       -2.61126
C         -3.91082       -1.95968       -3.60591
H         -2.71838       -2.98171       -2.15845
C         -3.71467        0.42903       -3.65083
H         -2.30607        1.28711       -2.29529
C         -4.29177       -0.73716       -4.15567
H         -4.32499       -2.88611       -3.99455
H         -3.97181        1.39400       -4.07911
H         -5.00972       -0.69416       -4.96899
C         -1.48138       -2.18993       -0.10542
C         -0.32797       -2.91362        0.23445
C         -2.71513       -2.67934        0.37358
C         -0.38830       -4.04777        1.04312
H          0.62410       -2.57958       -0.15203
C         -2.78119       -3.80568        1.18995
H         -3.62530       -2.15485        0.11016
C         -1.61427       -4.49300        1.53735
H          0.52514       -4.58440        1.28371
H         -3.74433       -4.14525        1.56009
H         -1.66449       -5.37156        2.17360

92
TS 7 to 20
C         -3.97257        3.32405       -2.72085
C         -4.85278        2.35299       -2.23386
C         -4.36414        1.28267       -1.48681
C         -2.99620        1.20069       -1.21004
C         -2.10815        2.18255       -1.67951
C         -2.60679        3.23804       -2.45127
H         -4.35297        4.14372       -3.32319
H         -5.91370        2.42211       -2.45421
H         -5.03698        0.50528       -1.13851
H         -1.92183        3.97809       -2.85327
C         -0.64732        1.99553       -1.35587
O          0.16778        1.56031       -2.30953
C          0.01531        2.89808       -0.35580
C         -0.41450        4.20916       -0.11762
C          1.14997        2.41979        0.34174
C          0.29475        5.05703        0.73153
H         -1.30875        4.56748       -0.61445
C          1.86402        3.28448        1.18028
C          1.44937        4.60242        1.36627
H         -0.05174        6.07391        0.89067
H          2.72601        2.91577        1.72300
H          2.01289        5.25800        2.02252
P         -2.13813       -0.18882       -0.35438
P          1.50536        0.59174        0.48500
C         -2.88952       -1.66501       -1.15195
C         -4.11254       -2.22202       -0.75634
C         -2.20528       -2.21410       -2.24562
C         -4.64499       -3.30710       -1.45202
H         -4.63973       -1.81751        0.10128
C         -2.74143       -3.29556       -2.94144
H         -1.24126       -1.79747       -2.52671
C         -3.96286       -3.84300       -2.54584
H         -5.59217       -3.73595       -1.13846
H         -2.20104       -3.71478       -3.78438
H         -4.37922       -4.68936       -3.08367
C         -2.86021       -0.22453        1.32503
C         -2.67182       -1.36546        2.11927
C         -3.58319        0.85675        1.84332
C         -3.22690       -1.43396        3.39299
H         -2.08676       -2.19630        1.74057
C         -4.13027        0.78807        3.12488
H         -3.72769        1.74561        1.23914
C         -3.96249       -0.35995        3.89820
H         -3.07606       -2.32309        3.99714
H         -4.69537        1.62984        3.51406
H         -4.39571       -0.41617        4.89221
C          0.71030        0.18226        2.09662
C          0.93788       -1.02686        2.77483
C         -0.13876        1.12980        2.69438
C          0.37556       -1.25339        4.02989
H          1.56074       -1.79400        2.34425
C         -0.69392        0.89842        3.94895
H         -0.36856        2.05504        2.18427
C         -0.43129       -0.28919        4.62869
H          0.57517       -2.19452        4.53296
H         -1.34984        1.64407        4.38457
H         -0.86798       -0.46779        5.60613
C          3.31446        0.64451        0.85807
C          3.89607       -0.06476        1.91784
C          4.15605        1.35058       -0.01840
C          5.28095       -0.08968        2.08077
H          3.27507       -0.58738        2.63160
C          5.53837        1.31968        0.14410
H          3.73050        1.94155       -0.81681
C          6.10793        0.59203        1.18908
H          5.71019       -0.64089        2.91203
H          6.16910        1.86722       -0.54917
H          7.18608        0.56659        1.31380
Ni        -0.14425        0.18974       -1.03758
C          1.39209       -0.94609       -0.93642
C          2.42311       -0.84511       -2.00793
C          3.00011       -2.01413       -2.55200
C          2.79324        0.37444       -2.61151
C          3.91046       -1.96103       -3.60544
H          2.71808       -2.98250       -2.15754
C          3.71445        0.42768       -3.65117
H          2.30600        1.28631       -2.29580
C          4.29144       -0.73871       -4.15565
H          4.32454       -2.88761       -3.99381
H          3.97162        1.39249       -4.07979
H          5.00933       -0.69603       -4.96905
C          1.48131       -2.18996       -0.10470
C          2.71507       -2.67919        0.37448
C          0.32792       -2.91361        0.23532
C          2.78114       -3.80529        1.19118
H          3.62522       -2.15474        0.11093
C          0.38827       -4.04752        1.04433
H         -0.62414       -2.57974       -0.15133
C          1.61424       -4.49255        1.53874
H          3.74428       -4.14472        1.56146
H         -0.52515       -4.58414        1.28503
H          1.66447       -5.37092        2.17525

92
TS 7 to 24
C          3.09469       -0.94047        4.33502
C          4.11485       -0.33195        3.59460
C          3.85509        0.10620        2.29983
C          2.56154       -0.01001        1.77305
C          1.52487       -0.58586        2.52059
C          1.82021       -1.08868        3.79625
H          3.30702       -1.32632        5.32799
H          5.11372       -0.24328        4.01051
H          4.66195        0.48921        1.68286
H          1.05045       -1.62773        4.33645
C          0.11373       -0.77712        1.93783
O         -0.36402       -1.96781        2.18473
C         -0.84427        0.39375        2.35774
C         -1.11755        0.46628        3.73300
C         -1.50922        1.30763        1.50750
C         -1.98833        1.41119        4.26445
H         -0.63562       -0.24128        4.39631
C         -2.37081        2.27254        2.05649
C         -2.61847        2.32865        3.42258
H         -2.17100        1.43443        5.33492
H         -2.84270        2.99240        1.39528
H         -3.29040        3.07981        3.82617
P          2.07980        0.18058        0.03942
P         -1.25214        1.28131       -0.31798
C          3.16557       -1.02295       -0.82352
C          3.82531       -0.73965       -2.02340
C          3.24754       -2.31460       -0.27837
C          4.56645       -1.73405       -2.66595
H          3.77256        0.25528       -2.45158
C          3.99602       -3.29657       -0.91636
H          2.71114       -2.54821        0.63554
C          4.65707       -3.01045       -2.11371
H          5.07930       -1.50442       -3.59539
H          4.04698       -4.29263       -0.48896
H          5.23543       -3.78102       -2.61440
C          2.59550        1.81230       -0.59540
C          2.10319        2.19033       -1.85469
C          3.39364        2.71123        0.12076
C          2.43115        3.42690       -2.40145
H          1.43484        1.52227       -2.39032
C          3.71305        3.95506       -0.42473
H          3.74965        2.45057        1.11035
C          3.24033        4.31149       -1.68702
H          2.03133        3.71320       -3.36859
H          4.32829        4.64790        0.14153
H          3.48337        5.28326       -2.10509
C         -0.92021        3.05723       -0.65094
C         -1.42476        3.72344       -1.77535
C         -0.02600        3.73730        0.19255
C         -1.04668        5.03883       -2.04713
H         -2.12609        3.22130       -2.43299
C          0.34441        5.04992       -0.07818
H          0.37901        3.23319        1.06333
C         -0.16300        5.70752       -1.20092
H         -1.45443        5.54411       -2.91805
H          1.03890        5.55732        0.58370
H          0.12869        6.73162       -1.41295
C         -2.88505        0.96933       -1.08767
C         -2.87908        0.71499       -2.46939
C         -4.09079        0.86156       -0.38728
C         -4.05794        0.40391       -3.14240
H         -1.93878        0.74739       -3.01415
C         -5.26619        0.52543       -1.05843
H         -4.10940        1.00833        0.68482
C         -5.25726        0.30712       -2.43501
H         -4.03723        0.21755       -4.21201
H         -6.18941        0.42199       -0.49733
H         -6.17533        0.04482       -2.95182
Ni         0.03285       -0.47281       -0.03123
C         -1.05331       -1.95480       -0.09479
C         -0.30357       -2.99632       -0.79945
C          0.33904       -2.69720       -2.01993
C         -0.16974       -4.29172       -0.26446
C          1.07587       -3.66555       -2.68986
H          0.22410       -1.70614       -2.44925
C          0.61267       -5.24206       -0.91526
H         -0.65773       -4.51573        0.67694
C          1.22649       -4.93783       -2.13245
H          1.56014       -3.42071       -3.62947
H          0.73094       -6.23022       -0.48034
H          1.82292       -5.68712       -2.64378
C         -2.45161       -2.22977        0.21619
C         -3.11987       -1.85387        1.39971
C         -3.21975       -2.81439       -0.81604
C         -4.48930       -2.04225        1.53124
H         -2.52620       -1.48688        2.22202
C         -4.59911       -2.95730       -0.69370
H         -2.72731       -3.12409       -1.73113
C         -5.24223       -2.57897        0.48327
H         -4.97448       -1.76823        2.46376
H         -5.16738       -3.38271       -1.51541
H         -6.31493       -2.71117        0.58880

92
TS 7-noP to 23
C         -2.67535       -2.16387       -3.46224
C         -3.81970       -1.46356       -3.08923
C         -3.76046       -0.56957       -2.02207
C         -2.57428       -0.34027       -1.30898
C         -1.39980       -1.02270       -1.72237
C         -1.48437       -1.93897       -2.78200
H         -2.70590       -2.87639       -4.28117
H         -4.75821       -1.61638       -3.61346
H         -4.66597       -0.05822       -1.71904
H         -0.57894       -2.46448       -3.06253
C         -0.02123       -0.82147       -1.17958
O          0.80573       -1.86004       -1.28361
C          0.60215        0.53114       -1.46071
C         -0.05926        1.41006       -2.33792
C          1.92387        0.87668       -1.07639
C          0.52841        2.58580       -2.79064
H         -1.04589        1.15439       -2.69350
C          2.51748        2.04530       -1.56596
C          1.82351        2.91625       -2.40087
H         -0.03148        3.23668       -3.45288
H          3.53934        2.27668       -1.28236
H          2.29472        3.82832       -2.75344
P         -2.58106        0.71644        0.21782
P          2.93942       -0.27884       -0.06804
C         -4.38374        0.87123        0.59917
C         -4.97632        2.11192        0.87785
C         -5.15236       -0.29167        0.78545
C         -6.30016        2.18913        1.31372
H         -4.40520        3.02465        0.75139
C         -6.47575       -0.21087        1.21039
H         -4.71377       -1.26288        0.59094
C         -7.05726        1.03041        1.47770
H         -6.73966        3.16098        1.51958
H         -7.05253       -1.12273        1.33606
H         -8.08844        1.09223        1.81223
C         -2.23380        2.40926       -0.44661
C         -1.26202        3.18312        0.19814
C         -2.89520        2.94598       -1.56099
C         -0.94854        4.46278       -0.26166
H         -0.72989        2.76937        1.04886
C         -2.58531        4.22295       -2.02211
H         -3.64885        2.35391       -2.07065
C         -1.60879        4.98412       -1.37293
H         -0.18461        5.04729        0.24214
H         -3.10259        4.62666       -2.88773
H         -1.36444        5.97812       -1.73552
C          3.79209        0.76467        1.16363
C          3.31117        2.02334        1.54328
C          4.88003        0.21585        1.86112
C          3.92373        2.73011        2.57844
H          2.45289        2.44665        1.03557
C          5.49420        0.92526        2.88986
H          5.24879       -0.76947        1.59230
C          5.01845        2.18794        3.25049
H          3.54154        3.70677        2.85988
H          6.34112        0.49153        3.41276
H          5.49627        2.74206        4.05252
C          4.24332       -0.78961       -1.25187
C          3.91570       -1.81051       -2.15848
C          5.50677       -0.18922       -1.31655
C          4.84821       -2.22513       -3.10675
H          2.92400       -2.25017       -2.12654
C          6.43753       -0.61370       -2.26517
H          5.76821        0.60442       -0.62538
C          6.11142       -1.63245       -3.15997
H          4.58773       -3.01390       -3.80601
H          7.41621       -0.14479       -2.30551
H          6.83707       -1.96166       -3.89756
Ni         1.25106       -1.54398        0.54570
C         -0.49222       -1.62378        1.03839
C         -1.59828       -2.51871        0.98243
C         -2.62436       -2.41638        1.95517
C         -1.73833       -3.51539       -0.01429
C         -3.73074       -3.25885        1.92350
H         -2.53580       -1.65884        2.72674
C         -2.85814       -4.33333       -0.05117
H         -0.94502       -3.63002       -0.74092
C         -3.86542       -4.21422        0.91350
H         -4.50008       -3.15665        2.68385
H         -2.94338       -5.08291       -0.83279
H         -4.73440       -4.86417        0.88376
C          0.17955       -1.01917        2.15576
C          1.30826       -1.80814        2.59785
C          0.05836        0.31406        2.65762
C          2.24680       -1.24654        3.50348
H          1.24945       -2.89153        2.52353
C          0.97829        0.81164        3.54799
H         -0.79289        0.89556        2.32740
C          2.09267        0.03950        3.96216
H          3.07524       -1.85464        3.85357
H          0.86109        1.81953        3.93599
H          2.81852        0.46935        4.64324

91
TS 9 to 10
P         -3.18760       -0.06969       -0.87360
P          2.41003        0.19738       -0.79653
O         -0.70879        0.34363       -0.83365
C         -2.52902       -1.34414        0.32478
C         -1.14381       -1.64457        0.37632
C         -0.71381       -2.75444        1.11402
C         -1.59867       -3.50135        1.88664
C         -2.94775       -3.15690        1.91062
C         -3.40241       -2.10464        1.11934
C         -4.99827       -0.53017       -0.88325
C         -5.33816       -1.80039       -1.38711
C         -6.66382       -2.17148       -1.58952
C         -7.69419       -1.26693       -1.31914
C         -7.37669        0.00508       -0.84809
C         -6.04514        0.36878       -0.63142
C         -3.23723        1.45110        0.18157
C         -2.63597        2.61943       -0.30043
C         -2.68153        3.80237        0.43584
C         -3.34384        3.83725        1.66303
C         -3.94509        2.67845        2.15646
C         -3.87950        1.49199        1.42608
C          1.73898       -0.94606       -2.01297
C          0.51757       -1.47947       -1.57983
C         -0.11426       -2.43935       -2.37227
C          0.45152       -2.82177       -3.58804
C          1.63608       -2.23267       -4.04282
C          2.28314       -1.28089       -3.25726
C          4.15629       -0.17558       -0.43255
C          4.71662        0.38423        0.72653
C          6.04048        0.11920        1.06192
C          6.81642       -0.71148        0.25127
C          6.25999       -1.28181       -0.89222
C          4.93346       -1.01907       -1.23321
C          2.37715        1.88876       -1.46117
C          1.13921        2.49761       -1.71733
C          1.11239        3.79055       -2.23180
C          2.30120        4.47529       -2.49327
C          3.52973        3.86291       -2.24483
C          3.57409        2.56872       -1.72765
C         -0.18524       -0.76487       -0.41889
C          1.34116       -0.20167        0.64889
C          2.00978       -1.26078        1.49330
C          2.05938       -1.15385        2.89330
C          2.64640       -2.14752        3.67664
C          3.21856       -3.27300        3.08808
C          3.18635       -3.39531        1.69770
C          2.58893       -2.41180        0.91741
C          0.86578        0.99566        1.44144
C          1.60119        2.18189        1.57148
C          1.16133        3.23147        2.37942
C         -0.02505        3.10946        3.09594
C         -0.76190        1.92986        2.99244
C         -0.33022        0.89529        2.16992
H          0.32952       -3.03065        1.10071
H         -1.23025       -4.34157        2.46763
H         -3.65004       -3.71480        2.52337
H         -4.46260       -1.88270        1.10186
H         -4.54730       -2.51143       -1.61322
H         -6.89527       -3.16465       -1.96459
H         -8.72982       -1.55062       -1.48147
H         -8.16728        0.72136       -0.64133
H         -5.82356        1.36308       -0.26113
H         -2.12392        2.58863       -1.25599
H         -2.19949        4.69706        0.05247
H         -3.38591        4.75972        2.23481
H         -4.45719        2.69581        3.11474
H         -4.34083        0.59208        1.82029
H         -1.05833       -2.86000       -2.04284
H         -0.04559       -3.56827       -4.20023
H          2.05000       -2.51159       -5.00631
H          3.18858       -0.80323       -3.61706
H          4.11063        0.99877        1.38180
H          6.46138        0.55017        1.96445
H          7.84705       -0.92273        0.51831
H          6.85324       -1.94133       -1.51755
H          4.50277       -1.49583       -2.10374
H          0.23167        1.93955       -1.49736
H          0.15600        4.26662       -2.42460
H          2.27090        5.48527       -2.89083
H          4.45580        4.39030       -2.45098
H          4.53051        2.09939       -1.52951
H          1.62964       -0.28592        3.37576
H          2.65884       -2.03174        4.75653
H          3.68012       -4.04256        3.69878
H          3.62099       -4.26570        1.21506
H          2.55136       -2.55804       -0.15492
H          2.52926        2.31588        1.03022
H          1.75389        4.13917        2.44502
H         -0.37549        3.92185        3.72506
H         -1.69337        1.82051        3.53439
H         -0.92162       -0.00658        2.10184

91
TS 10 to 2
P         -2.73962       -0.16535       -0.38377
P          1.25039        0.91666       -0.81879
O         -0.02935        0.37325        0.08016
C         -2.14583       -1.59071        0.65896
C         -0.76338       -1.85463        0.80902
C         -0.34899       -2.89622        1.64540
C         -1.27044       -3.70404        2.30801
C         -2.63176       -3.46466        2.14631
C         -3.05844       -2.41290        1.33628
C         -4.54977       -0.53121       -0.46790
C         -4.97536       -1.40436       -1.48188
C         -6.32261       -1.72686       -1.62862
C         -7.27227       -1.16248       -0.77432
C         -6.86394       -0.28079        0.22648
C         -5.51222        0.03038        0.38225
C         -2.69841        1.20323        0.85863
C         -2.74165        2.51797        0.37558
C         -2.64273        3.60172        1.24615
C         -2.49883        3.38666        2.61742
C         -2.46755        2.08189        3.11106
C         -2.56934        0.99734        2.23880
C          1.06614       -0.34539       -2.09799
C          0.35244       -1.37263       -1.45755
C         -0.13870       -2.44039       -2.18795
C          0.12731       -2.49337       -3.56179
C          0.87088       -1.49143       -4.18828
C          1.33807       -0.39186       -3.45874
C          2.90104        1.56121       -0.43964
C          3.22524        2.03912        0.83953
C          4.52912        2.44916        1.10926
C          5.50994        2.39056        0.11730
C          5.18367        1.92265       -1.15708
C          3.88399        1.50866       -1.44027
C          0.39896        2.41734       -1.44878
C         -0.66223        2.26797       -2.35555
C         -1.32463        3.38665       -2.85375
C         -0.95367        4.66629       -2.43347
C          0.09368        4.82194       -1.52595
C          0.77764        3.70412       -1.04739
C          0.30693       -1.09719        0.05161
C          1.74809       -1.05786        0.54469
C          2.73754       -1.99660       -0.05316
C          4.06826       -1.58511       -0.27149
C          5.00226       -2.42169       -0.87526
C          4.64118       -3.70531       -1.28893
C          3.33529       -4.13984       -1.07135
C          2.40528       -3.30335       -0.45508
C          1.96714       -0.62074        1.94470
C          0.98322        0.07592        2.69265
C          1.24255        0.57087        3.96531
C          2.48768        0.38616        4.57094
C          3.45657       -0.33495        3.87601
C          3.20019       -0.83452        2.60090
H          0.71235       -3.05974        1.78612
H         -0.92164       -4.50669        2.95008
H         -3.36430       -4.08197        2.65780
H         -4.12005       -2.22152        1.23555
H         -4.24038       -1.83313       -2.15864
H         -6.63371       -2.40986       -2.41367
H         -8.32411       -1.40505       -0.89213
H         -7.59834        0.16359        0.89210
H         -5.20125        0.70938        1.16866
H         -2.82540        2.69559       -0.69032
H         -2.66072        4.61196        0.84852
H         -2.40897        4.22921        3.29657
H         -2.36105        1.90479        4.17750
H         -2.53251       -0.01219        2.63278
H         -0.70589       -3.22398       -1.69658
H         -0.24710       -3.32730       -4.14721
H          1.06728       -1.55152       -5.25398
H          1.86520        0.41566       -3.95655
H          2.47813        2.06227        1.62368
H          4.77812        2.80195        2.10481
H          6.52500        2.70608        0.33679
H          5.94261        1.87336       -1.93179
H          3.64397        1.12459       -2.42571
H         -0.98101        1.27537       -2.65176
H         -2.13973        3.25918       -3.55974
H         -1.47691        5.53760       -2.81565
H          0.38689        5.81384       -1.19614
H          1.60525        3.83577       -0.35954
H          4.36867       -0.59109        0.02928
H          6.01563       -2.06239       -1.03218
H          5.36709       -4.35612       -1.76690
H          3.03540       -5.13943       -1.37369
H          1.40438       -3.67789       -0.27962
H          0.00951        0.26153        2.26821
H          0.45453        1.10971        4.48506
H          2.68951        0.77984        5.56237
H          4.42680       -0.52140        4.32879
H          3.97470       -1.40609        2.10785

92
TS 20 to 21
C         -2.20210        2.21541        4.24483
C         -3.49248        2.08881        3.71905
C         -3.68404        1.43037        2.50478
C         -2.58623        0.88779        1.82965
C         -1.29021        0.99938        2.36331
C         -1.10628        1.68093        3.57006
H         -2.05330        2.74317        5.18269
H         -4.33992        2.52119        4.24240
H         -4.67693        1.36496        2.06959
H         -0.09440        1.78750        3.94526
C         -0.09535        0.41450        1.63844
O          1.03571        1.05724        1.78868
C          0.07407       -1.08705        1.74405
C         -0.83447       -1.96862        2.35319
C          1.34180       -1.60134        1.35895
C         -0.49738       -3.30091        2.57791
H         -1.79592       -1.59322        2.67986
C          1.68648       -2.92512        1.62321
C          0.76802       -3.78208        2.23658
H         -1.21816       -3.96066        3.05208
H          2.66226       -3.30072        1.33725
H          1.03988       -4.81258        2.43994
P         -2.59348        0.12626        0.17026
P          2.35911       -0.47613        0.36050
C         -3.43534        1.32964       -0.92464
C         -4.83074        1.43724       -0.99391
C         -2.63943        2.19038       -1.69177
C         -5.41933        2.40186       -1.80993
H         -5.45396        0.75667       -0.42253
C         -3.23040        3.15689       -2.50371
H         -1.55997        2.08985       -1.65341
C         -4.62033        3.26476       -2.56305
H         -6.50136        2.47874       -1.86068
H         -2.60428        3.81871       -3.09428
H         -5.08141        4.01401       -3.19958
C         -3.76921       -1.27218        0.23043
C         -4.02141       -1.95388       -0.97138
C         -4.35283       -1.73758        1.41401
C         -4.84405       -3.07634       -0.98506
H         -3.56195       -1.60403       -1.89096
C         -5.17420       -2.86662        1.39780
H         -4.17117       -1.21475        2.34664
C         -5.42177       -3.53736        0.20119
H         -5.03394       -3.59486       -1.92017
H         -5.62256       -3.21838        2.32224
H         -6.06109       -4.41483        0.19036
C          3.44252       -1.54926       -0.69883
C          3.04623       -2.79306       -1.21404
C          4.64566       -0.99335       -1.17271
C          3.83077       -3.46468       -2.15206
H          2.12593       -3.25412       -0.88553
C          5.42441       -1.66097       -2.11410
H          4.97773       -0.03203       -0.79929
C          5.02151       -2.90302       -2.60677
H          3.50295       -4.42903       -2.52799
H          6.35034       -1.21068       -2.45881
H          5.62979       -3.42584       -3.33834
C          3.64214        0.42006        1.30404
C          3.69548        1.81255        1.42713
C          4.60395       -0.37145        1.94796
C          4.72128        2.40006        2.16428
H          2.93010        2.42335        0.97500
C          5.61132        0.22288        2.70531
H          4.57355       -1.45204        1.85407
C          5.67807        1.61232        2.80573
H          4.76166        3.48169        2.24731
H          6.34477       -0.39999        3.20791
H          6.46887        2.07853        3.38570
Ni        -0.53090       -0.11953       -0.20799
C          1.28484        0.34964       -0.84656
C          1.68460        1.76594       -1.13507
C          2.79408        2.04239       -1.94755
C          0.96553        2.84289       -0.59788
C          3.17906        3.35601       -2.21750
H          3.35129        1.21358       -2.37374
C          1.34689        4.15685       -0.86743
H          0.13910        2.63467        0.06885
C          2.45561        4.41851       -1.67539
H          4.04111        3.54809       -2.84969
H          0.78090        4.97820       -0.43779
H          2.75293        5.44266       -1.88065
C          0.62556       -0.38966       -1.93536
C          0.01469       -1.66801       -1.70723
C          0.28525        0.25873       -3.16162
C         -0.84212       -2.24112       -2.66043
H          0.31611       -2.29323       -0.87743
C         -0.58569       -0.31448       -4.06949
H          0.71417        1.23062       -3.36964
C         -1.16516       -1.57183       -3.83053
H         -1.25798       -3.22357       -2.45796
H         -0.81695        0.21974       -4.98676
H         -1.83918       -2.01501       -4.55634

92
TS 21 to 22
C          1.34955        3.48283       -2.70882
C          2.67239        3.37100       -2.28247
C          3.05180        2.26449       -1.52874
C          2.13143        1.26706       -1.18291
C          0.78802        1.37937       -1.61236
C          0.42437        2.50016       -2.37589
H          1.03377        4.34155       -3.29354
H          3.39891        4.14088       -2.52404
H          4.07406        2.18660       -1.17650
H         -0.60622        2.58296       -2.69232
C         -0.31982        0.42644       -1.26429
O         -1.55054        0.88393       -1.67944
C         -0.30481       -1.05102       -1.55176
C          0.69389       -1.87542       -2.09572
C         -1.63410       -1.55165       -1.38887
C          0.35924       -3.20788       -2.41436
H          1.65105       -1.47686       -2.40129
C         -1.95342       -2.83883       -1.76507
C         -0.93877       -3.67861       -2.27313
H          1.12795       -3.85554       -2.82444
H         -2.96856       -3.21143       -1.69438
H         -1.18265       -4.69475       -2.56550
P          2.61596       -0.15716       -0.11766
P         -2.51845       -0.20102       -0.52396
C          3.70457        0.57554        1.17206
C          5.03839        0.93685        0.92753
C          3.17950        0.75315        2.45805
C          5.81398        1.50198        1.93782
H          5.47708        0.75450       -0.04817
C          3.95472        1.32377        3.46760
H          2.16871        0.42423        2.66940
C          5.27081        1.70522        3.20840
H          6.84471        1.77815        1.73601
H          3.53194        1.45645        4.45900
H          5.87709        2.14437        3.99497
C          3.85332       -1.06518       -1.12878
C          4.44864       -2.19180       -0.53829
C          4.17668       -0.74481       -2.45268
C          5.35264       -2.97237       -1.25185
H          4.19374       -2.45292        0.48509
C          5.07611       -1.53668       -3.17161
H          3.72663        0.12172       -2.92399
C          5.66756       -2.64801       -2.57473
H          5.80771       -3.83834       -0.78049
H          5.31482       -1.27847       -4.19912
H          6.36731       -3.26092       -3.13455
C         -3.44741       -1.04736        0.90355
C         -3.78183       -2.40429        0.98452
C         -3.82061       -0.22219        1.97531
C         -4.46951       -2.91812        2.08588
H         -3.48699       -3.08687        0.19906
C         -4.50263       -0.72798        3.07935
H         -3.55990        0.83061        1.96552
C         -4.83407       -2.08184        3.13854
H         -4.71161       -3.97648        2.12056
H         -4.76890       -0.06477        3.89709
H         -5.36286       -2.48062        3.99883
C         -4.05989        0.47532       -1.31010
C         -4.07584        1.73194       -1.93456
C         -5.23433       -0.29143       -1.30728
C         -5.24089        2.20894       -2.53173
H         -3.17384        2.32712       -1.94342
C         -6.38945        0.17622       -1.93219
H         -5.25477       -1.25402       -0.81190
C         -6.39927        1.43153       -2.53885
H         -5.23983        3.18960       -2.99806
H         -7.28460       -0.43827       -1.93217
H         -7.30395        1.80266       -3.01108
Ni         0.72976       -1.04995        0.21166
C         -1.01458        0.39731        0.54049
C         -0.98622        1.86364        0.86787
C         -2.11450        2.68797        0.78035
C          0.23238        2.47522        1.20931
C         -2.03575        4.06034        1.02220
H         -3.07458        2.26897        0.50665
C          0.31874        3.84151        1.45101
H          1.12973        1.87795        1.27245
C         -0.81813        4.64638        1.35833
H         -2.93283        4.66688        0.94130
H          1.28142        4.27519        1.70394
H         -0.75346        5.71429        1.54279
C         -0.57992       -0.51717        1.65709
C         -0.54816       -1.95377        1.48894
C         -0.25440       -0.01223        2.95118
C         -0.05928       -2.76248        2.54230
H         -1.15783       -2.46294        0.75687
C          0.18803       -0.83967        3.96278
H         -0.36797        1.04634        3.14467
C          0.33923       -2.22368        3.74956
H         -0.04405       -3.83883        2.39566
H          0.41887       -0.41410        4.93534
H          0.70780       -2.86321        4.54532

104
Complex 11
Ni         0.00005        0.00666        0.59435
P          1.29871        1.62704       -0.02042
P         -2.20346        0.22946        0.04451
P          0.89587       -1.80195       -0.08200
N         -0.41124        1.02628        2.14197
C          1.54293        2.34526        1.64577
C          2.54665        3.23344        2.03893
C          2.68356        3.58939        3.38090
C          1.80837        3.04714        4.32868
C          0.79091        2.17443        3.94993
C          0.64031        1.81811        2.60029
C         -0.55647       -0.28867        2.49727
C         -1.92942       -0.84005        2.58962
C         -2.30855       -1.63879        3.67450
C         -3.58275       -2.20432        3.73633
C         -4.50263       -1.96608        2.71514
C         -4.13652       -1.17401        1.62468
C         -2.85677       -0.62430        1.54251
C          0.64881        2.97059       -1.08503
C          0.22877        2.63370       -2.38121
C         -0.26335        3.61213       -3.24225
C         -0.37245        4.93436       -2.80650
C          0.01104        5.26878       -1.50788
C          0.52548        4.29464       -0.65217
C          3.01551        1.40047       -0.64082
C          3.95184        0.79315        0.21039
C          5.24189        0.51464       -0.23099
C          5.62305        0.84312       -1.53338
C          4.70180        1.45151       -2.38392
C          3.40758        1.72852       -1.94333
C         -2.79101        1.95670        0.19202
C         -3.07152        2.52665        1.44046
C         -3.39897        3.87859        1.53947
C         -3.45549        4.67596        0.39641
C         -3.17806        4.11465       -0.85079
C         -2.84052        2.76753       -0.95113
C         -3.26953       -0.46260       -1.28685
C         -2.83215       -1.63778       -1.91280
C         -3.60265       -2.25314       -2.89720
C         -4.82190       -1.69333       -3.28007
C         -5.26639       -0.52017       -2.66718
C         -4.49934        0.09016       -1.67467
C          1.72238       -1.60362       -1.70989
C          3.07877       -1.85401       -1.93312
C          3.64168       -1.61701       -3.18838
C          2.85659       -1.13502       -4.23322
C          1.50024       -0.87835       -4.01785
C          0.93893       -1.10252       -2.76368
C          2.19937       -2.51801        1.00162
C          2.68682       -1.76280        2.07441
C          3.68626       -2.26983        2.90501
C          4.20573       -3.54326        2.67333
C          3.71709       -4.31085        1.61360
C          2.71746       -3.80314        0.78591
C         -0.17798       -3.27256       -0.35951
C         -1.11026       -3.58390        0.64181
C         -2.03312       -4.60883        0.45684
C         -2.03320       -5.34521       -0.73002
C         -1.09285       -5.06102       -1.72015
C         -0.16638       -4.03198       -1.53670
H          3.24475        3.61209        1.29813
H          3.47253        4.26783        3.68903
H          1.92015        3.31028        5.37683
H          0.09967        1.77069        4.68287
H          0.17456       -0.73106        3.17776
H         -1.59242       -1.81909        4.47188
H         -3.85620       -2.82812        4.58239
H         -5.49488       -2.40477        2.75796
H         -4.83928       -1.01859        0.81277
H          0.29174        1.60092       -2.71037
H         -0.57328        3.34131       -4.24740
H         -0.76545        5.69678       -3.47245
H         -0.09072        6.29151       -1.15760
H          0.82096        4.55924        0.35701
H          3.67012        0.54864        1.22607
H          5.94899        0.04267        0.44479
H          6.62936        0.62785       -1.88002
H          4.98646        1.71063       -3.39931
H          2.70606        2.20165       -2.61955
H         -3.02193        1.91309        2.33097
H         -3.61164        4.30820        2.51405
H         -3.71123        5.72836        0.47656
H         -3.20524        4.72736       -1.74561
H         -2.60791        2.34661       -1.92266
H         -1.89153       -2.08008       -1.61530
H         -3.24537       -3.16851       -3.35886
H         -5.42302       -2.16632       -4.05097
H         -6.21587       -0.08055       -2.95887
H         -4.85374        1.00008       -1.20327
H          3.70305       -2.21452       -1.12492
H          4.70079       -1.79763       -3.34119
H          3.29821       -0.95024       -5.20775
H          0.88070       -0.49962       -4.82555
H         -0.11285       -0.89081       -2.59556
H          2.27267       -0.77749        2.25826
H          4.05340       -1.67145        3.73342
H          4.98210       -3.94113        3.31991
H          4.11181       -5.30670        1.43546
H          2.33204       -4.40746       -0.02920
H         -1.13540       -2.99997        1.55349
H         -2.76295       -4.81595        1.23319
H         -2.76318       -6.13431       -0.88257
H         -1.08052       -5.63687       -2.64108
H          0.54733       -3.80403       -2.32037

93
Complex 14
Ni        -0.10863        0.03010       -0.62783
P          2.12067       -0.32987       -0.37307
P         -1.81999       -0.67181        0.38443
N          0.10899       -1.59472       -1.86278
C          2.41183       -0.91780       -2.07872
C          3.58895       -0.78116       -2.81308
C          3.65518       -1.24962       -4.12735
C          2.53503       -1.84964       -4.70526
C          1.35077       -1.99167       -3.98203
C          1.28460       -1.52620       -2.66334
C         -0.59618       -2.69820       -1.95569
C         -1.81432       -3.02928       -1.26268
C         -2.40116       -4.26518       -1.63847
C         -3.56747       -4.73078       -1.06233
C         -4.20043       -3.97106       -0.06855
C         -3.64321       -2.76104        0.32100
C         -2.45811       -2.26484       -0.25112
C          3.42484        0.92573       -0.15799
C          3.30258        2.11261       -0.89598
C          4.23475        3.13266       -0.73738
C          5.29850        2.97950        0.15469
C          5.42586        1.79995        0.88706
C          4.49292        0.77432        0.73305
C          2.65856       -1.73401        0.67652
C          3.56922       -2.70708        0.23969
C          3.93564       -3.75699        1.08069
C          3.40519       -3.84166        2.36933
C          2.49829       -2.87782        2.81146
C          2.12025       -1.83480        1.96791
C         -3.37360        0.31007        0.40164
C         -3.98373        0.51174       -0.84537
C         -5.17275        1.22447       -0.94480
C         -5.77361        1.74826        0.20156
C         -5.17826        1.54754        1.44494
C         -3.98548        0.82862        1.54734
C         -1.45819       -0.99234        2.15333
C         -1.16167        0.10148        2.98597
C         -0.73266       -0.10148        4.29556
C         -0.58833       -1.39887        4.79343
C         -0.87531       -2.48930        3.97087
C         -1.30081       -2.28997        2.65778
H          4.44689       -0.29881       -2.35632
H          4.57087       -1.13827       -4.69916
H          2.57543       -2.19671       -5.73329
H          0.47139       -2.42152       -4.44938
H         -0.21504       -3.48779       -2.60407
H         -1.91152       -4.85261       -2.41035
H         -3.98986       -5.67840       -1.38163
H         -5.11870       -4.32110        0.39200
H         -4.13822       -2.17022        1.08483
H          2.45584        2.24005       -1.56260
H          4.12271        4.05487       -1.29866
H          6.02054        3.78036        0.28236
H          6.25115        1.67638        1.58216
H          4.59075       -0.13888        1.30974
H          3.98541       -2.64313       -0.75995
H          4.63737       -4.50822        0.73031
H          3.69281       -4.65978        3.02293
H          2.06833       -2.94003        3.80553
H          1.39142       -1.10863        2.30923
H         -3.51631        0.11224       -1.73887
H         -5.62323        1.38442       -1.91876
H         -6.69933        2.31030        0.12374
H         -5.64235        1.94539        2.34266
H         -3.54460        0.66587        2.52320
H         -1.24530        1.11008        2.59789
H         -0.50184        0.75467        4.92201
H         -0.25089       -1.55737        5.81311
H         -0.76062       -3.50092        4.34872
H         -1.50210       -3.14387        2.02120
C         -0.28783        1.84914       -0.38296
C         -1.42239        2.54947       -1.01816
C         -2.26128        3.43939       -0.31362
C         -1.71131        2.33020       -2.38006
C         -3.32500        4.07975       -0.93927
H         -2.07223        3.61055        0.74052
C         -2.76319        2.98630       -3.01535
H         -1.06949        1.65154       -2.93380
C         -3.57490        3.86496       -2.29708
H         -3.96742        4.74273       -0.36730
H         -2.94900        2.81317       -4.07167
H         -4.39915        4.37433       -2.78782
C          0.47569        2.63376        0.57625
C          0.69454        4.02377        0.37800
C          1.13152        2.04982        1.68778
C          1.53810        4.75352        1.20398
H          0.22365        4.51061       -0.46862
C          1.96313        2.78664        2.52231
H          0.97577        0.99947        1.88819
C          2.18323        4.14341        2.28519
H          1.70057        5.80894        1.00195
H          2.45236        2.29162        3.35657
H          2.84485        4.71619        2.92743

93
Complex 14a
Ni        -0.18727       -0.39473        0.43112
P          1.96687        0.17899        0.38324
P         -1.50306        1.14783       -0.40848
N         -0.27498        0.65542        2.08967
C          2.13275        0.43582        2.18476
C          3.32917        0.43690        2.90644
C          3.30926        0.53939        4.29652
C          2.08154        0.63745        4.96092
C          0.88249        0.65134        4.25287
C          0.89312        0.55782        2.85223
C         -1.22639       -0.32198        2.13701
C         -2.63331        0.03712        1.83639
C         -3.68323       -0.42889        2.63069
C         -5.00463       -0.10924        2.31971
C         -5.29318        0.68812        1.21235
C         -4.25444        1.14855        0.40016
C         -2.93306        0.81638        0.69535
C          3.27613       -1.04051       -0.01312
C          3.07991       -2.35139        0.44966
C          3.97441       -3.36074        0.11345
C          5.07998       -3.07750       -0.69255
C          5.28944       -1.77639       -1.14549
C          4.39352       -0.76030       -0.80700
C          2.53648        1.72961       -0.40598
C          2.90171        2.85849        0.33560
C          3.28030        4.03436       -0.31239
C          3.30738        4.09416       -1.70498
C          2.93065        2.97678       -2.45366
C          2.53562        1.80794       -1.80835
C         -2.18771        1.07584       -2.10425
C         -2.00066       -0.09481       -2.85111
C         -2.54354       -0.21268       -4.13077
C         -3.27045        0.84254       -4.68117
C         -3.44979        2.01917       -3.95011
C         -2.90981        2.13818       -2.67107
C         -0.50123       -2.05328       -0.20603
C          0.29841       -2.76815       -1.19781
C          1.08827       -2.06153       -2.13200
C          1.93436       -2.71953       -3.01294
C          2.03093       -4.11297       -2.98050
C          1.24258       -4.83791       -2.08392
C          0.37216       -4.17940       -1.22184
C         -1.66838       -2.78383        0.33722
C         -2.94282       -2.62598       -0.23471
C         -4.06030       -3.23728        0.32886
C         -3.93507       -4.03477        1.46660
C         -2.67370       -4.21067        2.03772
C         -1.55500       -3.59150        1.48296
C         -1.06208        2.90015       -0.17503
C         -1.26623        3.52379        1.06354
C         -0.82168        4.82824        1.27171
C         -0.17214        5.52256        0.25055
C          0.03937        4.90346       -0.98192
C         -0.39556        3.59776       -1.19261
H          4.27044        0.32318        2.37661
H          4.23696        0.52657        4.85945
H          2.05984        0.70471        6.04496
H         -0.06838        0.74471        4.76776
H         -1.07866       -1.17748        2.79762
H         -3.45994       -1.06127        3.48442
H         -5.81068       -0.49022        2.93963
H         -6.32203        0.93285        0.96709
H         -4.48079        1.72808       -0.48884
H          2.20272       -2.57782        1.04704
H          3.79962       -4.37318        0.46343
H          5.77175       -3.86849       -0.96595
H          6.15153       -1.54713       -1.76511
H          4.56281        0.24748       -1.16887
H          2.88490        2.81566        1.41887
H          3.55389        4.90564        0.27471
H          3.60963        5.00870       -2.20621
H          2.93858        3.01857       -3.53884
H          2.23442        0.94457       -2.39466
H         -1.42536       -0.90899       -2.42595
H         -2.39017       -1.12615       -4.69704
H         -3.69036        0.75341       -5.67850
H         -4.00977        2.84555       -4.37751
H         -3.03714        3.06057       -2.11432
H          1.01662       -0.98054       -2.14578
H          2.53573       -2.14786       -3.71302
H          1.30262       -5.92228       -2.06339
H         -0.24111       -4.74935       -0.53288
H         -3.05721       -1.99076       -1.10603
H         -5.03624       -3.07929       -0.12077
H         -2.55833       -4.82756        2.92472
H         -0.57993       -3.71033        1.94678
H         -1.76135        2.98146        1.85927
H         -0.98570        5.30331        2.23433
H          0.17137        6.53943        0.41535
H          0.55802        5.42966       -1.77621
H         -0.21117        3.11861       -2.14753
H         -4.80800       -4.50695        1.90639
H          2.70876       -4.62910       -3.65347

93
Complex 14b
Ni         0.36447        0.26539       -0.10325
P         -1.57709        1.02362       -0.46851
P          0.54012       -1.80445        0.28635
N         -2.82806       -0.29261        1.99567
C         -2.06560        1.83431        1.11745
C         -1.82214        3.19882        1.31748
C         -2.05907        3.80088        2.55143
C         -2.56140        3.04310        3.60935
C         -2.81945        1.68497        3.43565
C         -2.54946        1.07032        2.20976
C         -1.84078       -1.09639        1.89989
C         -1.98491       -2.42902        1.29124
C         -3.18365       -3.13979        1.37407
C         -3.32367       -4.35646        0.71079
C         -2.26363       -4.86239       -0.04175
C         -1.06828       -4.14698       -0.14400
C         -0.91538       -2.91991        0.50675
C         -1.64398        2.39111       -1.70162
C         -0.50048        3.18299       -1.88531
C         -0.50737        4.23561       -2.79907
C         -1.65095        4.50036       -3.55336
C         -2.78941        3.71136       -3.38377
C         -2.78914        2.66512       -2.46188
C         -3.00600       -0.01346       -0.96427
C         -4.32172        0.19541       -0.53455
C         -5.33573       -0.67739       -0.92594
C         -5.04674       -1.76484       -1.75264
C         -3.74027       -1.97368       -2.19465
C         -2.72834       -1.10181       -1.79860
C          1.53065       -2.22313        1.78039
C          1.35569       -3.42333        2.48381
C          2.12597       -3.69730        3.61293
C          3.08279       -2.77971        4.05024
C          3.26546       -1.58448        3.35431
C          2.49055       -1.30480        2.22972
C          1.82343        1.29287       -0.03407
C          2.81426        1.10714       -1.10515
C          2.39467        0.92151       -2.44025
C          3.30157        0.61500       -3.44747
C          4.65846        0.45753       -3.15267
C          5.09566        0.62284       -1.83797
C          4.19125        0.95602       -0.83192
C          2.13629        2.24481        1.03724
C          1.45312        2.16307        2.27266
C          1.65487        3.09609        3.28041
C          2.53607        4.16381        3.08264
C          3.21187        4.27919        1.86709
C          3.02244        3.33133        0.86403
C          1.49082       -2.45748       -1.12943
C          2.89092       -2.48232       -1.07547
C          3.63420       -2.76778       -2.21786
C          2.99321       -3.03342       -3.42750
C          1.59946       -3.00841       -3.49134
C          0.85282       -2.71182       -2.35350
H         -1.43358        3.79323        0.49885
H         -1.85259        4.85783        2.68315
H         -2.75191        3.50661        4.57256
H         -3.21376        1.08048        4.24591
H         -0.83147       -0.78389        2.18626
H         -3.99898       -2.71619        1.95005
H         -4.25744       -4.90575        0.77688
H         -2.36671       -5.81251       -0.55742
H         -0.25763       -4.53769       -0.74893
H          0.38949        2.95965       -1.30645
H          0.38519        4.84039       -2.92775
H         -1.65400        5.31351       -4.27308
H         -3.68154        3.90987       -3.97044
H         -3.67819        2.05725       -2.33908
H         -4.54645        1.02770        0.12377
H         -6.35112       -0.51421       -0.57721
H         -5.83696       -2.44919       -2.04653
H         -3.50688       -2.82172       -2.83091
H         -1.70498       -1.26736       -2.11855
H          0.61320       -4.14081        2.15203
H          1.97847       -4.62849        4.15191
H          3.67892       -2.99419        4.93216
H          4.00223       -0.86151        3.69099
H          2.61476       -0.37062        1.69477
H          1.34034        1.03278       -2.67200
H          2.94759        0.48125       -4.46542
H          6.14727        0.49666       -1.59475
H          4.54038        1.07823        0.18858
H          0.74821        1.35213        2.42314
H          1.10994        3.00291        4.21499
H          3.88920        5.11202        1.69946
H          3.54669        3.43577       -0.07968
H          3.39844       -2.25819       -0.14469
H          4.71776       -2.76380       -2.16501
H          3.57586       -3.24978       -4.31748
H          1.09194       -3.20976       -4.43001
H         -0.22927       -2.68541       -2.41326
H          2.68560        4.90247        3.86457
H          5.36431        0.20363       -3.93777

93
Complex 14-noP
Ni         0.56106       -0.59824       -0.04587
P          2.62326       -0.64377       -0.58158
P         -3.44427       -0.30267       -1.02756
N          0.48923       -2.38724       -0.63870
C          2.54833       -1.98958       -1.80723
C          3.50419       -2.34757       -2.75822
C          3.21791       -3.34870       -3.68672
C          1.97205       -3.98578       -3.64972
C          1.02274       -3.66094       -2.68309
C          1.30816       -2.66922       -1.73276
C         -0.76833       -1.85637       -0.74814
C         -1.79193       -2.20317        0.25530
C         -1.49858       -3.15473        1.24887
C         -2.42261       -3.46883        2.23762
C         -3.67416       -2.84769        2.24897
C         -3.98518       -1.91492        1.26110
C         -3.06058       -1.57152        0.26464
C          3.30763        0.81180       -1.42446
C          3.17536        0.97849       -2.80947
C          3.55782        2.17688       -3.41126
C          4.05695        3.22439       -2.63789
C          4.17899        3.06939       -1.25570
C          3.80656        1.87268       -0.65221
C          3.83522       -1.07455        0.71023
C          5.21957       -0.96968        0.51355
C          6.09896       -1.32869        1.53221
C          5.60278       -1.79018        2.75439
C          4.22670       -1.89219        2.95657
C          3.34318       -1.53584        1.93869
C         -5.29139       -0.32315       -0.98482
C         -5.93673       -1.39613       -1.62125
C         -7.32630       -1.47922       -1.64690
C         -8.09822       -0.47835       -1.05206
C         -7.46861        0.59857       -0.42980
C         -6.07482        0.67558       -0.39232
C          0.37964        0.99795        0.71605
C          0.58244        0.78842        2.16378
C          1.69755        1.30638        2.85515
C          1.97350        0.92100        4.16441
C          1.13519        0.02033        4.82474
C          0.02081       -0.49778        4.16016
C         -0.24671       -0.12637        2.84563
C          0.50185        2.32092        0.13516
C          0.48589        2.44008       -1.27215
C          0.64353        3.66753       -1.89769
C          0.79635        4.82615       -1.13062
C          0.77543        4.74240        0.26316
C          0.62698        3.50859        0.88796
C         -3.08067        1.27753       -0.14716
C         -2.90051        2.42373       -0.93387
C         -2.67969        3.66655       -0.34310
C         -2.61139        3.77495        1.04532
C         -2.76796        2.63766        1.83834
C         -3.00785        1.39870        1.24644
H          4.45304       -1.82022       -2.79705
H          3.94912       -3.62001       -4.44102
H          1.74217       -4.75514       -4.38136
H          0.07066       -4.17977       -2.63817
H         -1.14067       -1.54960       -1.72806
H         -0.52545       -3.63225        1.21742
H         -2.17229       -4.20700        2.99437
H         -4.40363       -3.09014        3.01577
H         -4.96050       -1.44019        1.26271
H          2.77346        0.17188       -3.41215
H          3.45859        2.29297       -4.48630
H          4.34475        4.15969       -3.10773
H          4.55417        3.88561       -0.64664
H          3.89839        1.75745        0.42276
H          5.60470       -0.59508       -0.42960
H          7.17024       -1.24590        1.37578
H          6.29057       -2.06388        3.54883
H          3.83553       -2.23556        3.90877
H          2.27235       -1.59752        2.09917
H         -5.34192       -2.17387       -2.09311
H         -7.80823       -2.32045       -2.13645
H         -9.18215       -0.53768       -1.07743
H         -8.06180        1.38122        0.03446
H         -5.59530        1.51206        0.10355
H          2.37210        1.98033        2.33822
H          2.85304        1.31333        4.66632
H         -0.63528       -1.20519        4.65834
H         -1.10002       -0.54397        2.32625
H          0.34432        1.53734       -1.85561
H          0.64865        3.72580       -2.98121
H          0.86996        5.64327        0.86263
H          0.58766        3.45567        1.96927
H         -2.92905        2.33756       -2.01639
H         -2.52831        4.54220       -0.96564
H         -2.41727        4.73844        1.50580
H         -2.69812        2.71176        2.91950
H         -3.14125        0.52159        1.86855
H          0.91617        5.78998       -1.61674
H          1.35225       -0.27955        5.84552

93
Complex 14-noP-a
Ni         0.57050        0.41552       -0.44217
P         -2.79835        0.29324        0.23914
P          2.49398        0.74755        0.34165
N         -0.56252        1.86564       -0.92181
C         -2.60847        0.74420       -1.54815
C         -3.52258        0.35007       -2.52634
C         -3.36895        0.72925       -3.86335
C         -2.28740        1.53221       -4.22096
C         -1.35396        1.92741       -3.26434
C         -1.47644        1.51316       -1.92654
C          0.72597        2.20047       -1.21746
C          1.50601        3.13968       -0.34078
C          1.34961        4.52745       -0.35491
C          2.17581        5.33084        0.43253
C          3.17381        4.75984        1.22768
C          3.34153        3.37562        1.24975
C          2.49957        2.57271        0.47661
C         -3.71834       -1.30079        0.05762
C         -3.01595       -2.38433       -0.49809
C         -3.60596       -3.64004       -0.60177
C         -4.90994       -3.84331       -0.14328
C         -5.61529       -2.77684        0.41169
C         -5.02637       -1.51403        0.51005
C         -4.14515        1.44266        0.76813
C         -4.85053        2.30335       -0.08302
C         -5.83081        3.15730        0.42449
C         -6.13018        3.15744        1.78675
C         -5.43271        2.30627        2.64602
C         -4.44013        1.46853        2.14156
C          3.93536        0.27577       -0.67376
C          3.70872       -0.16056       -1.98548
C          4.78298       -0.51232       -2.80221
C          6.08677       -0.42902       -2.31528
C          6.31927        0.00435       -1.00696
C          5.24870        0.35379       -0.18795
C          0.31805       -1.33881       -0.11718
C          0.12927       -2.03387        1.13815
C          0.11257       -3.44160        1.26927
C         -0.09272       -4.04315        2.50562
C         -0.27960       -3.25816        3.64633
C         -0.29392       -1.86464        3.53670
C         -0.11432       -1.26476        2.29932
C          0.78675       -2.07227       -1.30861
C          0.21697       -1.77694       -2.56637
C          0.74466       -2.31770       -3.73671
C          1.86598       -3.14927       -3.68460
C          2.44470       -3.45172       -2.44967
C          1.90587       -2.93086       -1.27681
C          2.84611        0.10014        2.00213
C          3.35370       -1.20042        2.14062
C          3.45617       -1.78555        3.39904
C          3.05311       -1.08042        4.53436
C          2.54277        0.21096        4.40406
C          2.42782        0.79646        3.14422
H         -4.37031       -0.26163       -2.23512
H         -4.09336        0.41346       -4.60731
H         -2.16633        1.85841       -5.25025
H         -0.52816        2.56860       -3.55279
H          1.06126        2.19079       -2.26249
H          0.57841        4.97303       -0.97566
H          2.04314        6.40858        0.42693
H          3.81390        5.39355        1.83376
H          4.10208        2.92472        1.87971
H         -2.00317       -2.23740       -0.85448
H         -3.04567       -4.46215       -1.03801
H         -5.37056       -4.82379       -0.21967
H         -6.63225       -2.92254        0.76526
H         -5.59021       -0.69190        0.93695
H         -4.63195        2.30632       -1.14472
H         -6.36564        3.82095       -0.24911
H         -6.89649        3.82007        2.17799
H         -5.65363        2.30409        3.70953
H         -3.88453        0.82218        2.81635
H          2.69362       -0.24485       -2.35743
H          4.59443       -0.86361       -3.81145
H          6.92294       -0.70631       -2.95005
H          7.33411        0.06602       -0.62600
H          5.42884        0.67467        0.83321
H          0.24338       -4.05754        0.38679
H         -0.10995       -5.12629        2.58358
H         -0.45667       -1.25034        4.41647
H         -0.16763       -0.18842        2.19304
H         -0.64948       -1.12472       -2.60996
H          0.28503       -2.07987       -4.69126
H          3.32410       -4.08732       -2.40294
H          2.37223       -3.14942       -0.32203
H          3.66317       -1.75285        1.25956
H          3.84177       -2.79569        3.49348
H          3.12999       -1.53927        5.51504
H          2.22202        0.76128        5.28329
H          2.00605        1.79063        3.04541
H          2.28600       -3.55817       -4.59860
H         -0.43478       -3.73052        4.61189

93
Complex 15
Ni         0.29802        0.74890        0.04602
P          2.37851        0.04437        0.01130
P         -2.11240       -0.02726       -0.46269
N          0.86608        2.15318       -1.04627
C          3.09557        1.71211       -0.26454
C          4.40957        2.10786       -0.01921
C          4.77824        3.44478       -0.17908
C          3.81778        4.37833       -0.58217
C          2.50541        3.99153       -0.84803
C          2.12587        2.64894       -0.70045
C         -0.27861        2.50370       -0.33974
C         -1.56664        2.67283       -1.07849
C         -1.89446        3.90399       -1.65827
C         -3.10303        4.09418       -2.32298
C         -4.02210        3.04734       -2.40455
C         -3.72678        1.81861       -1.82101
C         -2.50354        1.62608       -1.16014
C          3.31616       -0.59925        1.44602
C          2.79713       -0.31726        2.71722
C          3.46668       -0.73743        3.86391
C          4.66046       -1.45299        3.75314
C          5.18433       -1.73774        2.49168
C          4.51843       -1.31076        1.34226
C          2.96472       -0.96217       -1.40305
C          3.35597       -0.34692       -2.59919
C          3.70606       -1.11760       -3.70765
C          3.66761       -2.51038       -3.63731
C          3.27301       -3.13112       -2.45045
C          2.91985       -2.36374       -1.34310
C         -3.76958       -0.82896       -0.32370
C         -4.46873       -0.70259        0.88491
C         -5.73326       -1.26979        1.03089
C         -6.31397       -1.96992       -0.02701
C         -5.62770       -2.09652       -1.23522
C         -4.36256       -1.52925       -1.38427
C         -1.16063       -0.11547        1.06829
C         -0.99473       -1.56107        1.49654
C         -0.01212       -2.38220        0.92825
C          0.13451       -3.71669        1.30101
C         -0.70323       -4.27038        2.26747
C         -1.68971       -3.47092        2.84978
C         -1.83573       -2.14086        2.46370
C         -1.51049        0.82242        2.18592
C         -2.45254        1.86506        2.11908
C         -2.64455        2.74688        3.18294
C         -1.91786        2.60955        4.36352
C         -0.99666        1.56436        4.46251
C         -0.79951        0.69218        3.39781
C         -1.27497       -0.98374       -1.76850
C         -0.52421       -0.31690       -2.74800
C          0.16509       -1.04859       -3.71147
C          0.11565       -2.44230       -3.70658
C         -0.64016       -3.10861       -2.74196
C         -1.33900       -2.38551       -1.77835
H          5.13306        1.37796        0.33254
H          5.79600        3.76006        0.02707
H          4.09736        5.42241       -0.69400
H          1.76784        4.71579       -1.17999
H         -0.16928        3.21230        0.49068
H         -1.17757        4.71629       -1.58317
H         -3.33065        5.05597       -2.77304
H         -4.97006        3.18703       -2.91442
H         -4.45108        1.01585       -1.87557
H          1.86680        0.23482        2.79847
H          3.05363       -0.51320        4.84277
H          5.17922       -1.78862        4.64604
H          6.11425       -2.29143        2.40101
H          4.92925       -1.53767        0.36425
H          3.38943        0.73583       -2.65480
H          4.01526       -0.62753       -4.62632
H          3.94594       -3.10901       -4.49949
H          3.24051       -4.21474       -2.38660
H          2.62642       -2.85507       -0.42094
H         -4.02749       -0.15460        1.70866
H         -6.26287       -1.16647        1.97283
H         -7.29741       -2.41497        0.08908
H         -6.07540       -2.63809       -2.06290
H         -3.83487       -1.63296       -2.32559
H          0.63471       -1.95539        0.17630
H          0.90825       -4.32100        0.83545
H         -2.35036       -3.88544        3.60584
H         -2.59822       -1.53160        2.93512
H         -3.04775        2.00593        1.22562
H         -3.37926        3.54102        3.08359
H         -0.42394        1.42677        5.37549
H         -0.08999       -0.12101        3.49797
H         -0.44988        0.76338       -2.74097
H          0.76103       -0.52746       -4.45180
H          0.67402       -3.00610       -4.44599
H         -0.68227       -4.19326       -2.73201
H         -1.91939       -2.90891       -1.02899
H         -2.07116        3.29404        5.19168
H         -0.58869       -5.30742        2.56827

93
Complex 16
Ni        -0.64024       -0.41000        0.22782
P         -2.79782       -0.06611        0.11505
P          2.40391       -0.50536       -0.34160
N         -0.85744       -0.03404        2.07422
C         -2.86403        1.15022        1.47620
C         -3.82090        2.13522        1.70330
C         -3.63723        3.05555        2.73922
C         -2.49205        2.97794        3.53537
C         -1.53297        1.98498        3.32546
C         -1.71255        1.06154        2.29092
C          0.45468        0.14516        1.78380
C          1.44915       -0.87147        2.19631
C          1.34713       -1.53559        3.42294
C          2.30526       -2.47322        3.80422
C          3.38075       -2.76621        2.96299
C          3.48202       -2.13399        1.72406
C          2.52327       -1.19537        1.33928
C         -3.67899        0.70918       -1.27816
C         -2.92712        1.44860       -2.19986
C         -3.55407        2.09938       -3.25988
C         -4.93849        2.01043       -3.41377
C         -5.69407        1.27187       -2.50102
C         -5.06932        0.62308       -1.43618
C         -3.84957       -1.46768        0.61608
C         -4.24381       -1.63942        1.94795
C         -4.96741       -2.77190        2.32174
C         -5.29968       -3.73874        1.37279
C         -4.90274       -3.57418        0.04364
C         -4.17697       -2.44758       -0.33415
C          3.70500       -1.33643       -1.34448
C          4.79427       -0.54339       -1.73155
C          5.82975       -1.09011       -2.48873
C          5.77898       -2.42941       -2.87595
C          4.69158       -3.22227       -2.50301
C          3.65933       -2.68175       -1.73811
C          2.48389        1.21290       -0.35515
C          1.66791        1.94154       -1.35541
C          0.58803        2.76719       -0.97684
C         -0.17765        3.44232       -1.92561
C          0.08509        3.28238       -3.28920
C          1.13254        2.45106       -3.68851
C          1.92178        1.80808       -2.73400
C          3.27391        1.92265        0.65087
C          4.32963        1.30509        1.37006
C          5.04449        1.97307        2.35791
C          4.77899        3.31007        2.65590
C          3.78808        3.96177        1.92019
C          3.05483        3.29258        0.94541
C          0.79348       -1.25327       -0.82698
C          0.60514       -2.65890       -0.53338
C         -0.31427       -3.41854       -1.21361
C         -1.09449       -2.85907       -2.26409
C         -1.00055       -1.51890       -2.52347
C         -0.14922       -0.66979       -1.74172
H         -4.68631        2.20549        1.05096
H         -4.37054        3.83663        2.91089
H         -2.33997        3.70146        4.33095
H         -0.64986        1.91964        3.95278
H          0.84492        1.15521        1.64959
H          0.50727       -1.30127        4.06830
H          2.21541       -2.97504        4.76302
H          4.12847       -3.49361        3.26278
H          4.29456       -2.38220        1.04927
H         -1.85363        1.52092       -2.08331
H         -2.95585        2.66877       -3.96435
H         -5.42786        2.51170       -4.24332
H         -6.77108        1.19968       -2.61862
H         -5.65771        0.04133       -0.73434
H         -3.98472       -0.88746        2.68535
H         -5.27296       -2.89712        3.35606
H         -5.86455       -4.61816        1.66647
H         -5.15768       -4.32532       -0.69794
H         -3.86240       -2.32364       -1.36511
H          4.81109        0.50144       -1.43647
H          6.67140       -0.46913       -2.77955
H          6.58128       -2.85450       -3.47145
H          4.64519       -4.26225       -2.81178
H          2.81444       -3.30223       -1.46368
H          0.33644        2.86193        0.07399
H         -1.00278        4.06946       -1.60076
H          1.34988        2.31819       -4.74458
H          2.75119        1.18298       -3.05020
H          4.62072        0.28965        1.13283
H          5.83603        1.44402        2.88251
H          3.57575        5.01160        2.10655
H          2.30684        3.84507        0.39158
H          1.21177       -3.11706        0.23960
H         -0.43563       -4.46513       -0.95199
H         -1.75380       -3.49499       -2.84599
H         -1.59540       -1.05954       -3.30665
H          0.04564        0.31532       -2.13911
H          5.34238        3.83397        3.42140
H         -0.51513        3.80456       -4.02846

93
Complex 17
Ni        -0.75539       -0.51106       -0.30526
P         -2.76288        0.03988        0.06080
P          2.08925       -0.77129       -0.44820
N         -0.32930        0.04772        1.46820
C         -2.62069        0.68390        1.75367
C         -3.64358        1.27823        2.48801
C         -3.42080        1.76418        3.77759
C         -2.13957        1.63558        4.32165
C         -1.09748        1.05241        3.60779
C         -1.29196        0.57025        2.28579
C          1.05821        0.23467        1.79208
C          1.71788       -1.09548        2.12745
C          1.70371       -1.71805        3.37451
C          2.36284       -2.93764        3.53973
C          3.03552       -3.54177        2.47163
C          3.03252       -2.93894        1.21373
C          2.36252       -1.72662        1.05450
C         -3.73509        1.25837       -0.89088
C         -3.02495        2.13875       -1.71611
C         -3.69562        3.12382       -2.43888
C         -5.08476        3.22829       -2.35334
C         -5.80163        2.34147       -1.54660
C         -5.13099        1.35908       -0.81933
C         -3.87354       -1.40978        0.15063
C         -4.38047       -1.90453        1.35770
C         -5.17807       -3.05039        1.36704
C         -5.47641       -3.70930        0.17501
C         -4.96753       -3.22356       -1.03255
C         -4.16745       -2.08500       -1.04574
C          3.58959       -0.75319       -1.47450
C          4.88213       -0.68119       -0.93270
C          5.98686       -0.69151       -1.78014
C          5.81064       -0.77148       -3.16364
C          4.52675       -0.85446       -3.70443
C          3.41588       -0.85348       -2.86258
C          1.84682        0.83198        0.54091
C          1.06252        1.91179       -0.19093
C          0.27756        2.82170        0.53150
C         -0.34002        3.89343       -0.10760
C         -0.17309        4.09310       -1.47915
C          0.61223        3.20229       -2.20834
C          1.22377        2.12520       -1.56551
C          3.23961        1.37020        0.92823
C          3.87290        1.02615        2.13360
C          5.15580        1.48471        2.43468
C          5.84390        2.30130        1.53984
C          5.22499        2.66466        0.34496
C          3.94395        2.20743        0.04794
C          0.65327       -1.44497       -1.23545
C          0.56388       -2.90371       -1.21962
C         -0.23433       -3.58569       -2.08775
C         -1.00549       -2.90290       -3.08680
C         -0.99917       -1.54232       -3.12064
C         -0.30442       -0.74160       -2.13601
H         -4.62833        1.37352        2.03792
H         -4.22282        2.22488        4.34424
H         -1.94612        1.99188        5.33058
H         -0.12907        0.95532        4.08725
H          1.20265        0.94259        2.61649
H          1.18751       -1.25190        4.20798
H          2.36183       -3.41929        4.51281
H          3.55542       -4.48252        2.62045
H          3.54519       -3.40076        0.37573
H         -1.94832        2.03826       -1.78927
H         -3.13370        3.80331       -3.07309
H         -5.60982        3.99148       -2.92024
H         -6.88370        2.41416       -1.48737
H         -5.69015        0.65799       -0.20729
H         -4.14843       -1.39140        2.28433
H         -5.56776       -3.42631        2.30866
H         -6.09774       -4.59994        0.18502
H         -5.18807       -3.73870       -1.96290
H         -3.75138       -1.72450       -1.98124
H          5.02072       -0.61183        0.13993
H          6.98606       -0.63219       -1.36034
H          6.67580       -0.77675       -3.81957
H          4.39004       -0.92956       -4.77848
H          2.41278       -0.94350       -3.26928
H          0.13065        2.69116        1.59599
H         -0.96005        4.57089        0.47033
H          0.75168        3.33876       -3.27629
H          1.84075        1.44749       -2.14771
H          3.38224        0.38366        2.84997
H          5.61312        1.19822        3.37684
H          5.73866        3.30559       -0.36489
H          3.48839        2.50877       -0.88535
H          1.14826       -3.45843       -0.49412
H         -0.27443       -4.66934       -2.02839
H         -1.57393       -3.47624       -3.81253
H         -1.56344       -1.01181       -3.88445
H         -0.05391        0.25756       -2.48640
H          6.84324        2.65512        1.77349
H         -0.65821        4.92868       -1.97353

93
Complex 18
Ni        -0.47516       -0.14978       -0.36078
P         -2.60805        0.11471        0.14966
P          1.60130       -0.67594       -0.68843
N         -0.12918        0.02039        1.48000
C         -2.47162        0.06994        1.95373
C         -3.54514        0.10014        2.84109
C         -3.33784        0.05636        4.21859
C         -2.02208       -0.02301        4.68815
C         -0.93450       -0.05730        3.82380
C         -1.11910        0.00360        2.41668
C          1.27185       -0.06470        1.87088
C          1.70038       -1.52656        1.81355
C          1.79990       -2.41169        2.88332
C          2.18181       -3.73690        2.64957
C          2.46428       -4.17972        1.35542
C          2.34152       -3.30365        0.27308
C          1.94530       -1.98886        0.50797
C         -3.37912        1.70377       -0.31198
C         -2.55501        2.67232       -0.89854
C         -3.06461        3.92886       -1.22371
C         -4.40397        4.22474       -0.97363
C         -5.23370        3.26267       -0.39133
C         -4.72464        2.00948       -0.05913
C         -3.83073       -1.16730       -0.27285
C         -3.78078       -2.39028        0.41364
C         -4.60229       -3.44635        0.03046
C         -5.48802       -3.29638       -1.04009
C         -5.54438       -2.08341       -1.72523
C         -4.71453       -1.02618       -1.35031
C          3.00530       -0.50334       -1.85355
C          4.29841       -0.82759       -1.42029
C          5.38453       -0.69919       -2.28492
C          5.19574       -0.24012       -3.58742
C          3.90909        0.07100       -4.03113
C          2.81974       -0.07230       -3.17478
C          2.09063        0.71035        0.80277
C          1.44265        2.03493        0.43781
C          0.83820        2.83434        1.41939
C          0.27845        4.06888        1.10169
C          0.31695        4.54629       -0.21032
C          0.91030        3.76640       -1.20019
C          1.46045        2.52336       -0.87675
C          3.55687        0.86804        1.09025
C          4.22308        0.13145        2.08925
C          5.60220        0.22762        2.26855
C          6.36561        1.07857        1.47093
C          5.72063        1.84473        0.49942
C          4.34627        1.74232        0.31632
C          0.25559       -1.34606       -1.82558
C         -0.34030       -2.64202       -1.75432
C         -1.50623       -2.92478       -2.43025
C         -2.18581       -1.91770       -3.16077
C         -1.70228       -0.63335       -3.15978
C         -0.52283       -0.30472       -2.42986
H         -4.55704        0.14193        2.44714
H         -4.17513        0.07006        4.90773
H         -1.83747       -0.06970        5.75850
H          0.06265       -0.13631        4.23917
H          1.44129        0.35961        2.86589
H          1.59764       -2.07036        3.89403
H          2.27240       -4.42438        3.48521
H          2.77910       -5.20518        1.18916
H          2.56204       -3.63835       -0.73599
H         -1.51214        2.44340       -1.08842
H         -2.41111        4.67177       -1.66934
H         -4.80348        5.20127       -1.23041
H         -6.27693        3.49120       -0.19485
H         -5.37467        1.26342        0.38613
H         -3.09838       -2.50303        1.24979
H         -4.55697       -4.38682        0.57136
H         -6.13226       -4.11944       -1.33401
H         -6.23203       -1.95831       -2.55653
H         -4.75564       -0.08922       -1.89459
H          4.46089       -1.17231       -0.40685
H          6.37964       -0.94827       -1.93013
H          6.04376       -0.13255       -4.25686
H          3.75078        0.41403       -5.04912
H          1.82154        0.13478       -3.54025
H          0.78968        2.48119        2.44320
H         -0.19184        4.66003        1.88147
H          0.95059        4.11954       -2.22667
H          1.92812        1.93718       -1.65956
H          3.67007       -0.53623        2.73409
H          6.07751       -0.36316        3.04651
H          6.29067        2.52460       -0.12700
H          3.87760        2.34261       -0.45226
H          0.16103       -3.42283       -1.19357
H         -1.91224       -3.93143       -2.40710
H         -3.09834       -2.16362       -3.69176
H         -2.23419        0.15543       -3.68358
H         -0.06917        0.66328       -2.64269
H          7.43933        1.15378        1.61254
H         -0.11465        5.51195       -0.45448

93
Complex 19
Ni        -0.49374        0.24167       -0.32659
P         -2.51115       -0.43347       -0.15173
P          1.62994        0.55185       -0.58683
N         -0.00522       -1.62324       -0.29908
C         -2.31371       -2.22113       -0.30192
C         -3.34340       -3.15968       -0.26705
C         -3.06719       -4.52240       -0.36673
C         -1.73182       -4.92111       -0.49752
C         -0.68769       -4.00380       -0.51229
C         -0.94093       -2.61264       -0.38302
C          1.41452       -1.96014       -0.33849
C          1.93046       -1.75955       -1.75754
C          2.12192       -2.71601       -2.74719
C          2.53111       -2.30557       -4.02184
C          2.73999       -0.95407       -4.30373
C          2.53296        0.01508       -3.31562
C          2.13329       -0.39836       -2.04988
C         -3.31858       -0.16761        1.46300
C         -2.56930       -0.53729        2.59109
C         -3.10001       -0.37009        3.86593
C         -4.37996        0.16647        4.02906
C         -5.12776        0.53005        2.91023
C         -4.60075        0.36336        1.62806
C         -3.66329        0.14838       -1.43266
C         -4.08540       -0.69244       -2.47029
C         -4.90544       -0.19589       -3.48384
C         -5.30933        1.13893       -3.47038
C         -4.88304        1.98354       -2.44330
C         -4.05801        1.49751       -1.43242
C          2.69725        2.00417       -0.44360
C          4.04073        1.95174       -0.84965
C          4.85470        3.07282       -0.71032
C          4.33607        4.25112       -0.16878
C          2.99994        4.30988        0.22931
C          2.17724        3.19311        0.09085
C          2.13317       -0.88599        0.55685
C          1.47893       -0.78204        1.93041
C          1.22015       -1.94705        2.66343
C          0.68435       -1.88019        3.94763
C          0.40503       -0.64206        4.53077
C          0.65297        0.52417        3.81021
C          1.18669        0.45203        2.52264
C          3.63727       -1.04842        0.70675
C          4.36895       -2.05110        0.05690
C          5.75439       -2.13813        0.20421
C          6.43829       -1.22664        1.00561
C          5.72112       -0.22933        1.66812
C          4.34032       -0.14507        1.52100
C         -0.99996        2.04782       -0.26790
C         -1.01262        2.85769       -1.41800
C         -1.36667        4.20677       -1.36600
C         -1.72312        4.79339       -0.14972
C         -1.72292        4.01224        1.00733
C         -1.36880        2.66095        0.94378
H         -4.36983       -2.81630       -0.16619
H         -3.86729       -5.25425       -0.35194
H         -1.49690       -5.97826       -0.59319
H          0.32681       -4.36734       -0.62481
H          1.61820       -2.96747        0.03593
H          1.96045       -3.76861       -2.53407
H          2.69019       -3.04729       -4.79865
H          3.06243       -0.65240       -5.29541
H          2.69166        1.06763       -3.52959
H         -1.57395       -0.95133        2.46669
H         -2.50984       -0.65507        4.73052
H         -4.79126        0.29997        5.02513
H         -6.12431        0.94401        3.03148
H         -5.18725        0.64692        0.76160
H         -3.76967       -1.72928       -2.48279
H         -5.22833       -0.85497       -4.28405
H         -5.94876        1.52218       -4.25989
H         -5.18243        3.02700       -2.43368
H         -3.70986        2.16415       -0.65219
H          4.44376        1.03477       -1.26431
H          5.89400        3.02549       -1.02019
H          4.97307        5.12404       -0.06182
H          2.59121        5.22759        0.64011
H          1.13497        3.24226        0.38272
H          1.43432       -2.91625        2.22636
H          0.48602       -2.79709        4.49408
H          0.43021        1.49444        4.24269
H          1.37634        1.37222        1.98256
H          3.86739       -2.76947       -0.57704
H          6.29593       -2.92561       -0.31128
H          6.23651        0.48720        2.30035
H          3.79678        0.63207        2.04508
H         -0.74003        2.42862       -2.37987
H         -1.36317        4.80280       -2.27527
H         -1.99879        5.84311       -0.10481
H         -2.00538        4.45289        1.96047
H         -1.38812        2.07199        1.85753
H          7.51590       -1.29523        1.11835
H         -0.00420       -0.58949        5.53487

93
Complex 25
Ni         1.39541        0.02352        0.76001
P          3.35594       -0.27679       -0.13596
P         -3.68668       -0.17523       -0.86439
N          0.71687       -1.24266       -0.39019
C          2.78856       -1.24734       -1.58166
C          3.56685       -1.60995       -2.67933
C          2.99136       -2.26767       -3.76768
C          1.62178       -2.55429       -3.74398
C          0.82815       -2.21157       -2.65308
C          1.40010       -1.56294       -1.53966
C         -0.68045       -0.82917       -0.38778
C         -1.65384       -1.83296        0.19166
C         -1.16577       -2.98381        0.81442
C         -2.03472       -3.90559        1.39426
C         -3.41033       -3.68141        1.35191
C         -3.90909       -2.54924        0.70814
C         -3.04773       -1.61529        0.11385
C          4.16190        1.20767       -0.83587
C          3.40148        2.38100       -0.92945
C          3.93318        3.51983       -1.53122
C          5.23758        3.50233       -2.02622
C          6.00763        2.34189       -1.92032
C          5.47320        1.19718       -1.33129
C          4.70918       -1.24188        0.61749
C          4.82346       -2.62038        0.39758
C          5.80809       -3.35640        1.05724
C          6.68619       -2.72534        1.93788
C          6.57439       -1.35131        2.16387
C          5.58879       -0.61403        1.51310
C         -5.45045       -0.66474       -1.10461
C         -5.74137       -1.50152       -2.19317
C         -7.04597       -1.92462       -2.43799
C         -8.08498       -1.50160       -1.60675
C         -7.80934       -0.65886       -0.52985
C         -6.50080       -0.24488       -0.27720
C         -0.45187        0.49664        0.39403
C         -0.19296        0.55962        1.81831
C          0.92155        1.42691        2.19810
C          1.36895        1.43548        3.54844
C          0.85560        0.56442        4.47707
C         -0.18432       -0.32355        4.09552
C         -0.69006       -0.33876        2.81907
C         -0.45398        1.73791       -0.41749
C          0.01948        1.75838       -1.74343
C          0.01883        2.93664       -2.48540
C         -0.44875        4.12535       -1.92257
C         -0.92789        4.11769       -0.61114
C         -0.93151        2.94047        0.13094
C         -3.85291        1.15402        0.39997
C         -4.15446        2.44558       -0.05829
C         -4.28500        3.50465        0.83656
C         -4.08055        3.29553        2.20235
C         -3.76813        2.01753        2.66720
C         -3.67189        0.95088        1.77262
H          4.62224       -1.35269       -2.69643
H          3.59544       -2.53887       -4.62691
H          1.16464       -3.05726       -4.59175
H         -0.22794       -2.46146       -2.63921
H         -1.03984       -0.56296       -1.39000
H         -0.09098       -3.12460        0.84045
H         -1.63882       -4.79360        1.87816
H         -4.09697       -4.38896        1.80719
H         -4.98085       -2.39428        0.65585
H          2.39029        2.39452       -0.53943
H          3.32633        4.41659       -1.60799
H          5.65627        4.39065       -2.48941
H          7.02503        2.32785       -2.29958
H          6.07698        0.29957       -1.24493
H          4.14642       -3.10992       -0.29396
H          5.89061       -4.42415        0.87805
H          7.45382       -3.29968        2.44731
H          7.25489       -0.85480        2.84901
H          5.50415        0.45383        1.69141
H         -4.93704       -1.82258       -2.84967
H         -7.25374       -2.57643       -3.28136
H         -9.10368       -1.82347       -1.80075
H         -8.61370       -0.32511        0.11926
H         -6.29326        0.40452        0.56619
H          1.12145        2.32122        1.61677
H          2.13357        2.15185        3.83594
H         -0.60329       -1.00008        4.83530
H         -1.48412       -1.02412        2.56315
H          0.41974        0.85542       -2.19079
H          0.39930        2.92593       -3.50219
H         -1.31718        5.02867       -0.16632
H         -1.33382        2.93569        1.13703
H         -4.27190        2.62156       -1.12364
H         -4.52229        4.49750        0.46643
H         -4.16109        4.12453        2.89900
H         -3.60071        1.84597        3.72616
H         -3.45063       -0.04266        2.14179
H         -0.44684        5.04409       -2.50115
H          1.21607        0.56709        5.50052

95
Complex 26
Ni        -0.00510       -0.22107        0.86387
P          2.09459        0.24322        0.19046
P         -1.55386        0.99751       -0.32487
N          0.20451        1.33969        1.99988
C          2.58355        1.12199        1.71936
C          3.88835        1.36527        2.15338
C          4.11852        1.93950        3.40384
C          3.03212        2.26136        4.22320
C          1.72382        2.03506        3.80156
C          1.48545        1.46643        2.54207
C         -0.78720        0.59120        2.54503
C         -2.20187        1.00286        2.35902
C         -3.06267        1.08581        3.45942
C         -4.39318        1.46777        3.29443
C         -4.88035        1.78152        2.02456
C         -4.03524        1.69123        0.91848
C         -2.71110        1.27799        1.07303
C          3.42205       -0.99023       -0.03759
C          3.80099       -1.78136        1.05951
C          4.75604       -2.78236        0.90436
C          5.34082       -3.00901       -0.34347
C          4.96352       -2.22871       -1.43581
C          4.00847       -1.22427       -1.28611
C          2.30618        1.40651       -1.20362
C          3.09696        2.55794       -1.12700
C          3.14166        3.44853       -2.19904
C          2.40536        3.19242       -3.35638
C          1.62855        2.03632       -3.44513
C          1.57342        1.15043       -2.37167
C         -2.55312        0.19392       -1.62474
C         -3.59083       -0.68901       -1.29866
C         -4.22374       -1.43017       -2.29663
C         -3.82534       -1.31110       -3.62666
C         -2.78239       -0.44322       -3.96012
C         -2.14848        0.30001       -2.96825
C         -1.26460        2.69577       -0.96833
C         -2.10079        3.29474       -1.92141
C         -1.83731        4.58424       -2.38154
C         -0.74221        5.29414       -1.88876
C          0.08062        4.71219       -0.92433
C         -0.17881        3.42385       -0.46342
H          4.72377        1.06435        1.52848
H          5.13319        2.11581        3.74535
H          3.20663        2.69340        5.20433
H          0.88057        2.30349        4.42951
H         -0.56704        0.01216        3.44680
H         -2.68041        0.85371        4.44965
H         -5.04887        1.52567        4.15801
H         -5.91506        2.08282        1.89465
H         -4.41723        1.90649       -0.07451
H          3.35081       -1.60851        2.03089
H          5.04369       -3.38610        1.75974
H          6.08715       -3.78872       -0.46201
H          5.41212       -2.40108       -2.40949
H          3.71676       -0.62574       -2.14172
H          3.65166        2.77048       -0.21916
H          3.74518        4.34839       -2.12736
H          2.43189        3.89436       -4.18395
H          1.05389        1.83368       -4.34395
H          0.95390        0.26062       -2.42692
H         -3.89402       -0.81517       -0.26619
H         -5.01815       -2.11570       -2.02125
H         -4.31793       -1.89351       -4.39914
H         -2.46205       -0.34635       -4.99326
H         -1.33739        0.97010       -3.23344
H         -2.95156        2.75092       -2.31642
H         -2.48995        5.03351       -3.12436
H         -0.53413        6.29621       -2.25180
H          0.93443        5.25666       -0.53400
H          0.45029        2.97656        0.29339
N          0.85555       -2.31090        2.70217
N          0.33864       -1.90597        1.72928
C         -0.42847       -2.14103        0.56229
C          0.37056       -2.70531       -0.56767
C          1.40466       -3.61925       -0.33712
C          0.06915       -2.34573       -1.88983
C          2.13043       -4.15223       -1.40192
H          1.64927       -3.90393        0.68014
C          0.78889       -2.88395       -2.95328
H         -0.73923       -1.64980       -2.07575
C          1.82817       -3.78578       -2.71229
H          2.94201       -4.84388       -1.20259
H          0.53890       -2.59452       -3.97002
H          2.39887       -4.19640       -3.53970
C         -1.80511       -2.64637        0.80005
C         -2.42083       -3.50343       -0.12721
C         -2.54408       -2.28115        1.93983
C         -3.72850       -3.94660        0.06248
H         -1.87738       -3.81503       -1.00998
C         -3.85119       -2.71741        2.12301
H         -2.09742       -1.63717        2.68388
C         -4.46085       -3.54822        1.17945
H         -4.17599       -4.60467       -0.67698
H         -4.39659       -2.39810        3.00608
H         -5.48365       -3.88393        1.31909

95
Complex 26a
Ni        -0.10306       -0.34774        0.13639
P          1.70854        0.98694        0.16975
P         -2.05466        0.66362       -0.19672
N         -0.04410       -0.01288        2.08705
C          2.29933        0.46396        1.82871
C          3.57165        0.58974        2.38270
C          3.85769        0.02043        3.62657
C          2.85183       -0.64732        4.32804
C          1.55266       -0.71184        3.82332
C          1.26234       -0.14030        2.57832
C         -0.84970       -1.07662        1.88881
C         -2.32102       -0.88551        2.03358
C         -3.02064       -1.60106        3.01097
C         -4.38244       -1.38116        3.21041
C         -5.06450       -0.44532        2.43028
C         -4.38399        0.24924        1.43063
C         -3.01913        0.02499        1.21732
C          2.99889        0.72845       -1.09026
C          2.60917        1.00463       -2.41334
C          3.49849        0.81757       -3.46790
C          4.78573        0.33847       -3.21860
C          5.16843        0.03568       -1.91315
C          4.28251        0.22655       -0.85381
C          1.59861        2.80815        0.36409
C          0.77984        3.27611        1.40598
C          0.64049        4.64150        1.62632
C          1.30300        5.55740        0.80535
C          2.10604        5.09825       -0.23694
C          2.25778        3.72741       -0.45749
C         -3.05221        0.17883       -1.66097
C         -4.03105       -0.82460       -1.58482
C         -4.68110       -1.27043       -2.73447
C         -4.35919       -0.73151       -3.98013
C         -3.37722        0.25449       -4.06779
C         -2.72407        0.70131       -2.92089
C         -2.15479        2.49155       -0.16463
C         -1.35933        3.19597       -1.08278
C         -1.38998        4.58534       -1.13080
C         -2.18806        5.29635       -0.23370
C         -2.94546        4.60857        0.71306
C         -2.93293        3.21333        0.74761
H          4.34944        1.11749        1.84194
H          4.85748        0.09525        4.04156
H          3.07323       -1.10103        5.28966
H          0.75510       -1.17758        4.39333
H         -0.48245       -2.08045        2.10925
H         -2.48950       -2.32739        3.61901
H         -4.91347       -1.94202        3.97350
H         -6.12614       -0.27715        2.58174
H         -4.92507        0.92990        0.78107
H          1.59864        1.34526       -2.61626
H          3.18073        1.03159       -4.48355
H          5.47887        0.18547       -4.04013
H          6.15643       -0.36752       -1.71460
H          4.57979       -0.06107        0.14446
H          0.24601        2.56376        2.02677
H         -0.00107        4.99305        2.42781
H          1.18742        6.62364        0.97509
H          2.62568        5.80536       -0.87710
H          2.89468        3.37768       -1.26237
H         -4.27712       -1.27043       -0.62960
H         -5.43997       -2.04314       -2.65362
H         -4.86393       -1.08193       -4.87506
H         -3.10867        0.67260       -5.03296
H         -1.95705        1.45907       -3.01371
H         -0.68473        2.65292       -1.73633
H         -0.76105        5.11314       -1.83959
H         -2.19973        6.38160       -0.25774
H         -3.55141        5.15687        1.42835
H         -3.52122        2.69038        1.49212
N          0.04722       -0.93011       -2.70342
N          0.10405       -1.23185       -1.56698
C          0.50435       -2.14703       -0.58148
C         -0.48478       -3.21636       -0.30294
C         -1.76151       -3.20141       -0.89276
C         -0.18389       -4.26548        0.58288
C         -2.70762       -4.17089       -0.58098
H         -2.02049       -2.42147       -1.59615
C         -1.13501       -5.23792        0.88892
H          0.80165       -4.32288        1.02972
C         -2.40733       -5.19513        0.31959
H         -3.68506       -4.12404       -1.05287
H         -0.87394       -6.03571        1.57867
H         -3.14769       -5.94982        0.56554
C          1.96265       -2.46914       -0.58440
C          2.67611       -2.63124        0.61080
C          2.62752       -2.67785       -1.80034
C          4.01590       -3.01547        0.59271
H          2.18432       -2.43906        1.55655
C          3.96785       -3.05489       -1.81846
H          2.08945       -2.52827       -2.73076
C          4.66551       -3.23275       -0.62261
H          4.55172       -3.13034        1.53015
H          4.47057       -3.20373       -2.76911
H          5.71110       -3.52576       -0.63885

95
Complex 26b
Ni        -0.02615       -0.41104       -0.64858
P         -2.17844       -0.12098       -0.35129
P          1.31677        1.15191        0.18842
N         -2.47003        3.05987       -0.22878
C         -3.25883        1.01528       -1.35865
C         -4.12603        0.47689       -2.32264
C         -4.93115        1.28373       -3.12252
C         -4.91751        2.66762       -2.95323
C         -4.09410        3.22852       -1.98538
C         -3.24506        2.42498       -1.21301
C         -1.20697        2.87906       -0.24227
C         -0.34997        3.35833        0.84404
C         -0.74528        4.47091        1.59868
C          0.06993        4.96069        2.61135
C          1.29027        4.33565        2.87285
C          1.67488        3.21184        2.14339
C          0.85771        2.69101        1.13164
C         -3.09408       -1.71328       -0.44984
C         -3.01784       -2.46241       -1.63657
C         -3.65052       -3.69966       -1.73284
C         -4.36002       -4.21212       -0.64463
C         -4.43770       -3.47472        0.53621
C         -3.81212       -2.23153        0.63418
C         -2.40801        0.33152        1.41052
C         -3.43158        1.14938        1.89790
C         -3.50947        1.43538        3.26149
C         -2.58131        0.89153        4.14976
C         -1.57266        0.05243        3.67224
C         -1.48014       -0.21938        2.30975
C          2.24399        1.92545       -1.19782
C          3.44996        2.61304       -1.01216
C          4.10011        3.19837       -2.09615
C          3.54193        3.12196       -3.37424
C          2.32896        2.46062       -3.56456
C          1.68622        1.86314       -2.48126
C          2.57314        0.42821        1.30227
C          3.80769       -0.03762        0.83772
C          4.68111       -0.69299        1.70782
C          4.33484       -0.88552        3.04414
C          3.09835       -0.43105        3.51160
C          2.21774        0.20784        2.64466
H         -4.18687       -0.59514       -2.44836
H         -5.58162        0.82567       -3.86055
H         -5.55351        3.30462       -3.55998
H         -4.07769        4.29911       -1.81015
H         -0.72588        2.32731       -1.05314
H         -1.69397        4.93869        1.36027
H         -0.23669        5.82831        3.18697
H          1.94426        4.71826        3.65064
H          2.61297        2.72630        2.38125
H         -2.43447       -2.09332       -2.47338
H         -3.57608       -4.26847       -2.65451
H         -4.84677       -5.17992       -0.71733
H         -4.98612       -3.86610        1.38782
H         -3.87505       -1.67289        1.55984
H         -4.15994        1.57098        1.21558
H         -4.29840        2.08452        3.62883
H         -2.64666        1.11680        5.20989
H         -0.85629       -0.39255        4.35628
H         -0.69230       -0.87155        1.94393
H          3.88605        2.68102       -0.02117
H          5.04169        3.71711       -1.94408
H          4.05024        3.57978       -4.21722
H          1.88722        2.39929       -4.55411
H          0.75335        1.32656       -2.63476
H          4.08331        0.08431       -0.20237
H          5.62580       -1.06491        1.32572
H          5.01806       -1.39449        3.71696
H          2.81493       -0.58803        4.54790
H          1.25211        0.54272        3.00789
N         -0.13454       -2.07131       -2.94478
N          0.16631       -1.83797       -1.81921
C          1.19806       -2.09141       -0.85106
C          0.73905       -2.88721        0.31198
C         -0.41759       -3.68521        0.23914
C          1.41398       -2.82125        1.54654
C         -0.90505       -4.34852        1.36175
H         -0.94925       -3.76573       -0.69966
C          0.93309       -3.49770        2.66336
H          2.30896       -2.22323        1.62924
C         -0.23822       -4.25468        2.58430
H         -1.81351       -4.93569        1.27488
H          1.47196       -3.41734        3.60328
H         -0.62199       -4.76774        3.46081
C          2.57677       -2.08034       -1.35309
C          3.58063       -2.88155       -0.77792
C          2.94633       -1.25910       -2.43603
C          4.89731       -2.81809       -1.22768
H          3.32789       -3.55347        0.03252
C          4.26230       -1.19004       -2.87742
H          2.19590       -0.65259       -2.92482
C          5.25654       -1.95921       -2.26706
H          5.64833       -3.44612       -0.75627
H          4.51059       -0.52317       -3.69798
H          6.28627       -1.90057       -2.60550

95
Complex 26c
Ni        -0.02609       -0.44793       -0.44190
P          2.14186       -0.14791       -0.44405
P         -1.29022        1.19090        0.29199
N          2.42562        1.64089        2.08828
C          2.96103       -0.55572        1.17689
C          3.56623       -1.80586        1.37390
C          4.12828       -2.16022        2.59818
C          4.12091       -1.25103        3.65665
C          3.55241        0.00597        3.48321
C          2.95092        0.35077        2.26709
C          1.16369        1.76197        1.94251
C          0.56498        2.99073        1.40830
C          1.20151        4.22442        1.56885
C          0.68015        5.36594        0.96821
C         -0.47588        5.27074        0.19318
C         -1.10531        4.03768        0.01198
C         -0.59628        2.88103        0.61021
C          3.04606       -1.20862       -1.64162
C          2.74776       -2.58024       -1.68662
C          3.40302       -3.41931       -2.58404
C          4.34678       -2.89732       -3.46903
C          4.63318       -1.53295       -3.44717
C          3.98925       -0.69245       -2.53910
C          2.73647        1.53432       -0.86460
C          3.97622        2.04481       -0.46122
C          4.34451        3.34382       -0.80396
C          3.48080        4.14412       -1.55569
C          2.24919        3.63967       -1.97048
C          1.88210        2.34079       -1.62375
C         -2.14433        0.87592        1.88570
C         -2.86006        1.88252        2.55030
C         -3.48350        1.61502        3.76714
C         -3.38742        0.34381        4.33878
C         -2.66473       -0.65746        3.69083
C         -2.04691       -0.39333        2.46859
C         -2.61986        1.54719       -0.91356
C         -3.97931        1.46642       -0.60056
C         -4.93980        1.73322       -1.57602
C         -4.55474        2.08722       -2.86729
C         -3.19822        2.15730       -3.19124
C         -2.23772        1.88160       -2.22314
H          3.60648       -2.51331        0.55615
H          4.58545       -3.13740        2.71572
H          4.56423       -1.51563        4.61162
H          3.55017        0.73733        4.28460
H          0.49646        0.91489        2.12357
H          2.11223        4.26252        2.15611
H          1.17541        6.32301        1.09738
H         -0.88937        6.15686       -0.27914
H         -1.98850        3.97565       -0.61247
H          2.00041       -2.99326       -1.01797
H          3.16077       -4.47722       -2.60271
H          4.84952       -3.54920       -4.17696
H          5.36196       -1.11798       -4.13704
H          4.22229        0.36543       -2.53127
H          4.64154        1.43138        0.13708
H          5.30274        3.73603       -0.47697
H          3.76688        5.15981       -1.81169
H          1.56748        4.25874       -2.54464
H          0.91546        1.94669       -1.91861
H         -2.92180        2.87564        2.11673
H         -4.03848        2.39912        4.27327
H         -3.86933        0.13907        5.28998
H         -2.57749       -1.64549        4.13204
H         -1.48603       -1.16986        1.96371
H         -4.28997        1.17475        0.39474
H         -5.99223        1.65005       -1.32501
H         -5.30615        2.29334       -3.62324
H         -2.88907        2.41872       -4.19857
H         -1.18480        1.92896       -2.48361
N         -0.06030       -2.10791       -2.70539
N         -0.31344       -1.87100       -1.57563
C         -1.30703       -2.06320       -0.53851
C         -2.71297       -1.89970       -0.95428
C         -3.08661       -1.56251       -2.26723
C         -3.74151       -2.07104       -0.00620
C         -4.42782       -1.42950       -2.61740
H         -2.32433       -1.41033       -3.02093
C         -5.08000       -1.94088       -0.36158
H         -3.48242       -2.31629        1.01703
C         -5.43552       -1.62353       -1.67359
H         -4.68368       -1.16649       -3.63927
H         -5.84809       -2.08507        0.39327
H         -6.47960       -1.51978       -1.95258
C         -0.91516       -3.17711        0.37146
C         -1.62842       -4.39005        0.37481
C          0.21413       -3.08452        1.20490
C         -1.22519       -5.45577        1.17487
H         -2.50038       -4.49223       -0.26122
C          0.63146       -4.15845        1.98927
H          0.76398       -2.15300        1.25315
C         -0.08987       -5.35104        1.98339
H         -1.79453       -6.38081        1.15664
H          1.51318       -4.04575        2.61339
H          0.22120       -6.18649        2.60313

95
Complex 26d
Ni         0.13217        0.28720       -0.65635
P          1.62950       -1.00275        0.35597
P         -1.94231       -0.13227       -0.06635
N          0.27626       -1.12797       -2.04900
C          2.49189       -1.41526       -1.21236
C          3.85548       -1.62898       -1.38721
C          4.37584       -1.81103       -2.67268
C          3.52784       -1.79159       -3.78012
C          2.15292       -1.60026       -3.61882
C          1.63922       -1.40985       -2.33506
C         -0.63791       -1.80236       -2.66661
C         -2.07900       -1.78333       -2.43579
C         -2.82208       -2.53145       -3.37541
C         -4.19807       -2.67056       -3.28138
C         -4.87504       -2.06991       -2.21887
C         -4.15867       -1.33745       -1.27670
C         -2.76827       -1.17253       -1.35649
C          3.01243       -0.65558        1.50397
C          3.46705        0.66507        1.60797
C          4.56222        0.97472        2.41254
C          5.21010       -0.03075        3.12971
C          4.76238       -1.35030        3.03322
C          3.67289       -1.66448        2.22216
C          0.98750       -2.61743        0.94097
C          0.79472       -3.70391        0.07775
C          0.19467       -4.87554        0.54016
C         -0.20518       -4.98282        1.87136
C         -0.00924       -3.90720        2.73941
C          0.56999       -2.73019        2.27608
C         -3.14219        1.26513       -0.06051
C         -3.37856        1.90058       -1.29220
C         -4.24792        2.98384       -1.37267
C         -4.89483        3.45270       -0.22718
C         -4.66209        2.82865        0.99687
C         -3.79239        1.74094        1.08228
C         -2.30259       -0.99462        1.51174
C         -1.83906       -0.36682        2.68141
C         -2.06301       -0.94134        3.92993
C         -2.72508       -2.16744        4.02877
C         -3.15172       -2.81440        2.86996
C         -2.94563       -2.23224        1.61883
H          4.51266       -1.62606       -0.52434
H          5.44326       -1.95238       -2.80857
H          3.93597       -1.90966       -4.77901
H          1.49605       -1.54677       -4.48056
H         -0.31926       -2.53367       -3.41502
H         -2.29133       -3.00399       -4.19724
H         -4.73907       -3.24230       -4.02856
H         -5.95245       -2.16492       -2.12732
H         -4.69111       -0.85700       -0.46292
H          2.97882        1.44894        1.04729
H          4.90421        2.00332        2.46936
H          6.06103        0.20935        3.76019
H          5.26520       -2.13768        3.58695
H          3.33252       -2.69150        2.14977
H          1.12744       -3.64302       -0.95203
H          0.05230       -5.70982       -0.14048
H         -0.66713       -5.89716        2.23097
H         -0.32697       -3.97512        3.77403
H          0.69724       -1.89290        2.95339
H         -2.88003        1.54481       -2.18728
H         -4.41849        3.46322       -2.33196
H         -5.57405        4.29760       -0.28987
H         -5.15802        3.18689        1.89416
H         -3.62704        1.26649        2.04178
H         -1.31023        0.57869        2.60528
H         -1.71485       -0.43509        4.82555
H         -2.89536       -2.61944        5.00128
H         -3.64611       -3.77899        2.93632
H         -3.28028       -2.74930        0.72736
N         -0.50012        2.10010       -2.79453
N         -0.06340        1.78565       -1.74372
C          0.66260        2.18589       -0.57695
C          2.06291        2.57750       -0.83780
C          2.68467        3.58914       -0.08086
C          2.83822        1.93098       -1.82076
C          4.03225        3.89838       -0.26412
H          2.11047        4.12046        0.66883
C          4.17816        2.24792       -2.00519
H          2.38892        1.15947       -2.43356
C          4.79415        3.22480       -1.21815
H          4.48509        4.67669        0.34419
H          4.74765        1.71406       -2.76039
H          5.84549        3.45940       -1.35181
C         -0.13589        2.95268        0.41988
C          0.06774        2.74160        1.79305
C         -1.07469        3.91077        0.02043
C         -0.64547        3.47266        2.74005
H          0.79243        1.99513        2.10470
C         -1.79986        4.63259        0.96778
H         -1.24373        4.07633       -1.03770
C         -1.58864        4.41820        2.32895
H         -0.47262        3.29932        3.79865
H         -2.53833        5.35644        0.63911
H         -2.15666        4.97874        3.06532

95
Complex 26e
Ni        -0.01483       -0.29418       -0.08351
P          1.90132        0.61483       -0.02146
P         -1.81471        0.75499       -0.22882
N          0.21632       -0.45478        1.84006
C          2.57091       -0.41873        1.34540
C          3.87627       -0.82770        1.60105
C          4.16151       -1.62563        2.71262
C          3.14072       -2.00655        3.58259
C          1.82401       -1.61099        3.34061
C          1.53730       -0.83369        2.21729
C         -0.55308        0.04990        2.77013
C         -1.94056        0.46496        2.63071
C         -2.63718        0.58855        3.85572
C         -3.97263        0.95126        3.91120
C         -4.66087        1.22282        2.72512
C         -3.98956        1.13476        1.51064
C         -2.63622        0.76953        1.42583
C          3.23848        0.83713       -1.25350
C          2.93938        0.58849       -2.59849
C          3.90688        0.77025       -3.58740
C          5.18401        1.20948       -3.23907
C          5.48332        1.49188       -1.90402
C          4.51239        1.32020       -0.91954
C          1.84818        2.28925        0.73713
C          1.80928        2.49367        2.12284
C          1.62447        3.77548        2.64282
C          1.48130        4.86799        1.78936
C          1.53090        4.67366        0.40753
C          1.71018        3.39658       -0.11321
C         -3.20604        0.18681       -1.30232
C         -3.85796       -1.00675       -0.95010
C         -4.84899       -1.54428       -1.76554
C         -5.20349       -0.90800       -2.95695
C         -4.56124        0.27573       -3.31705
C         -3.57398        0.82229       -2.49563
C         -1.68310        2.53985       -0.66424
C         -1.05422        2.84756       -1.88197
C         -0.91356        4.16891       -2.29739
C         -1.35912        5.20939       -1.47864
C         -1.94383        4.91481       -0.24792
C         -2.11600        3.58877        0.15313
H          4.67171       -0.54702        0.92105
H          5.17964       -1.95665        2.89122
H          3.36271       -2.63253        4.44147
H          1.01644       -1.93659        3.98846
H         -0.13514        0.17828        3.77111
H         -2.10231        0.37266        4.77685
H         -4.47675        1.02262        4.87003
H         -5.70591        1.51591        2.74887
H         -4.52192        1.36155        0.59330
H          1.93949        0.26150       -2.86586
H          3.66172        0.57287       -4.62656
H          5.94020        1.34731       -4.00600
H          6.46947        1.85750       -1.63355
H          4.73538        1.58056        0.11006
H          1.94113        1.65740        2.79906
H          1.59844        3.91809        3.71937
H          1.33361        5.86387        2.19598
H          1.41224        5.51491       -0.26700
H          1.73339        3.25383       -1.18763
H         -3.58864       -1.51497       -0.03133
H         -5.33711       -2.46765       -1.47016
H         -5.97302       -1.33029       -3.59623
H         -4.83210        0.78414       -4.23801
H         -3.09946        1.75246       -2.78461
H         -0.66256        2.03881       -2.49380
H         -0.44022        4.38852       -3.25012
H         -1.23710        6.24177       -1.79262
H         -2.27315        5.71917        0.40336
H         -2.58304        3.37249        1.10718
N         -0.25985       -1.39515       -3.23934
N         -0.13398       -1.74087       -2.15216
C          0.03385       -2.34563       -0.96394
C         -1.18461       -3.08301       -0.49458
C         -1.54006       -3.10997        0.86210
C         -1.98006       -3.77841       -1.41273
C         -2.65599       -3.82711        1.28571
H         -0.95267       -2.54583        1.57442
C         -3.10597       -4.48304       -0.98986
H         -1.72353       -3.75996       -2.46736
C         -3.44840       -4.51185        0.36121
H         -2.91902       -3.83256        2.33909
H         -3.71516       -5.00774       -1.71932
H         -4.32591       -5.05870        0.69204
C          1.40281       -2.86844       -0.70803
C          1.65670       -3.66432        0.42073
C          2.47608       -2.57891       -1.56614
C          2.93905       -4.13607        0.68257
H          0.85010       -3.91098        1.09804
C          3.75800       -3.04520       -1.29465
H          2.31722       -1.97512       -2.44970
C          4.00139       -3.82865       -0.16702
H          3.10812       -4.73835        1.56961
H          4.56690       -2.78923       -1.97228
H          5.00196       -4.18883        0.04946

129
Complex 27
Ni         0.27596        0.05861       -0.14700
P         -0.20649        0.88552        1.87692
P          0.96929       -2.03141       -0.13645
P          1.69962        1.30519       -1.24566
N          2.10088       -1.09838        2.15298
C          0.43598        0.12022        3.42057
C         -0.15418        0.38309        4.66373
C          0.38170       -0.12439        5.84459
C          1.53371       -0.91330        5.79455
C          2.13338       -1.19566        4.57327
C          1.59297       -0.68694        3.37702
C          3.33841       -1.13000        1.84108
C          3.74186       -1.80350        0.61441
C          5.11266       -1.90368        0.33477
C          5.57023       -2.63071       -0.75829
C          4.64432       -3.27403       -1.57927
C          3.27644       -3.14092       -1.33901
C          2.78570       -2.39524       -0.25852
C         -2.01940        0.82805        2.20262
C         -2.57148       -0.44299        2.43116
C         -3.94582       -0.60952        2.55135
C         -4.79657        0.49359        2.44272
C         -4.25797        1.75987        2.23213
C         -2.87623        1.92960        2.11656
C          0.21558        2.65943        2.16075
C          1.01646        3.11037        3.21971
C          1.37950        4.45456        3.31145
C          0.93352        5.37291        2.36141
C          0.12715        4.93737        1.30894
C         -0.21369        3.59163        1.20375
C          0.32439       -3.15214        1.17033
C          1.12829       -3.91020        2.02630
C          0.54887       -4.73526        2.99086
C         -0.83968       -4.82935        3.09592
C         -1.64840       -4.09450        2.22725
C         -1.06814       -3.25760        1.27627
C          0.31917       -2.93750       -1.62092
C          0.10879       -2.21704       -2.80435
C         -0.40035       -2.84217       -3.94149
C         -0.72094       -4.19911       -3.90984
C         -0.51271       -4.93006       -2.73843
C          0.00899       -4.30633       -1.60509
C          1.05190        2.96319       -1.74200
C          1.81802        4.13274       -1.70127
C          1.25471        5.35955       -2.05570
C         -0.07970        5.43525       -2.45560
C         -0.85323        4.27279       -2.50383
C         -0.29040        3.04926       -2.14675
C          3.33253        1.71988       -0.50165
C          3.39285        1.85093        0.89102
C          4.58860        2.17752        1.52780
C          5.75118        2.36076        0.77875
C          5.70300        2.23854       -0.61133
C          4.50100        1.93143       -1.24818
C          2.16565        0.60581       -2.88737
C          3.16060       -0.38027       -2.95903
C          3.40278       -1.06315       -4.14813
C          2.65202       -0.77899       -5.28917
C          1.66692        0.20730       -5.23209
C          1.42673        0.89660       -4.04349
H         -1.04606        1.00010        4.69759
H         -0.09538        0.09082        6.79533
H          1.95632       -1.32197        6.70757
H          2.99612       -1.85153        4.51718
H          4.12390       -0.68261        2.46299
H          5.81633       -1.40873        0.99812
H          6.63405       -2.70669       -0.95895
H          4.98248       -3.86980       -2.42176
H          2.57926       -3.60971       -2.02081
H         -1.91535       -1.30080        2.51378
H         -4.35613       -1.60251        2.70507
H         -5.87169        0.36310        2.51647
H         -4.91077        2.62183        2.13863
H         -2.47578        2.92354        1.95938
H          1.36580        2.41131        3.97031
H          2.00949        4.78379        4.13281
H          1.21626        6.41850        2.43697
H         -0.21709        5.63354        0.55206
H         -0.80028        3.25857        0.35738
H          2.20789       -3.85410        1.94181
H          1.18473       -5.31035        3.65771
H         -1.28717       -5.47530        3.84522
H         -2.73057       -4.16904        2.27996
H         -1.70394       -2.69252        0.60537
H          0.33448       -1.16062       -2.83199
H         -0.55031       -2.26125       -4.84601
H         -1.13209       -4.68518       -4.78952
H         -0.75651       -5.98809       -2.70601
H          0.16574       -4.88382       -0.70106
H          2.85171        4.09126       -1.37784
H          1.86024        6.26004       -2.01056
H         -0.51550        6.39250       -2.72563
H         -1.89630        4.31367       -2.80304
H         -0.90042        2.15339       -2.16276
H          2.49686        1.69722        1.47504
H          4.60798        2.28445        2.60837
H          6.68748        2.60377        1.27232
H          6.60162        2.38865       -1.20241
H          4.47296        1.84616       -2.32858
H          3.74608       -0.61766       -2.08094
H          4.17391       -1.82658       -4.17483
H          2.83400       -1.31848       -6.21347
H          1.08247        0.44569       -6.11596
H          0.65767        1.65922       -4.01793
C         -3.88259       -3.71759       -0.95741
C         -3.46970       -2.41334       -1.21533
C         -4.28732       -1.31442       -0.88732
C         -5.54246       -1.57493       -0.30577
C         -5.95514       -2.88168       -0.06072
C         -5.12873       -3.96289       -0.37778
H         -3.22060       -4.53879       -1.21431
H         -2.49994       -2.24476       -1.67150
H         -6.17437       -0.74635       -0.01023
H         -6.92450       -3.05565        0.39820
H         -5.45277       -4.97952       -0.17775
C         -3.78688        0.05614       -1.08133
C         -4.56990        1.27073       -1.31456
C         -5.89026        1.23136       -1.80009
C         -3.98842        2.53884       -1.09869
C         -6.59941        2.40713       -2.03674
H         -6.35308        0.27525       -2.01461
C         -4.69673        3.70773       -1.34810
H         -2.97664        2.59559       -0.71409
C         -6.01393        3.65386       -1.81292
H         -7.61677        2.34549       -2.41289
H         -4.22038        4.66717       -1.16472
H         -6.57106        4.56644       -1.99964
N         -2.48298        0.20317       -1.01636
N         -1.32283        0.07936       -0.94556

129
Complex 27a
Ni        -0.29742       -0.00358       -0.31188
P          0.57070       -0.20330        1.92295
P         -1.50080       -1.69104       -1.09631
P         -1.64621        1.71144       -0.16570
N          0.90459       -2.79890        0.23114
C          1.83697       -1.54029        2.11186
C          2.80627       -1.45802        3.12159
C          3.67902       -2.50887        3.38670
C          3.57992       -3.68712        2.64510
C          2.64479       -3.78208        1.62159
C          1.78625       -2.70763        1.32463
C          1.43700       -3.12547       -0.89001
C          0.68018       -3.27916       -2.12464
C          1.33861       -3.96098       -3.16299
C          0.70302       -4.23706       -4.36506
C         -0.61511       -3.81869       -4.54087
C         -1.26480       -3.10497       -3.53586
C         -0.64122       -2.80191       -2.31522
C         -0.38090       -0.58526        3.46182
C         -1.54954       -1.33281        3.29470
C         -2.29793       -1.75094        4.39426
C         -1.88514       -1.41892        5.68342
C         -0.71054       -0.68426        5.86461
C          0.04261       -0.27920        4.76467
C          1.55219        1.28350        2.36472
C          2.76044        1.50859        1.68740
C          3.50896        2.65780        1.93063
C          3.06837        3.59400        2.86642
C          1.85608        3.39229        3.52585
C          1.09278        2.25665        3.26341
C         -2.33666       -2.84827        0.05494
C         -1.91393       -4.16767        0.24971
C         -2.56479       -4.98810        1.17118
C         -3.65926       -4.51108        1.89322
C         -4.09517       -3.19981        1.69583
C         -3.42966       -2.37086        0.79540
C         -2.91735       -1.14022       -2.15863
C         -2.62634       -0.14996       -3.10645
C         -3.61702        0.38004       -3.92808
C         -4.92663       -0.09385       -3.82987
C         -5.22141       -1.11544       -2.92629
C         -4.22489       -1.63915       -2.10092
C         -3.27761        1.33282        0.57061
C         -3.32696        1.07964        1.95129
C         -4.50000        0.62945        2.55077
C         -5.64245        0.41293        1.77613
C         -5.59680        0.64350        0.40074
C         -4.42305        1.09833       -0.20189
C         -1.03890        3.17787        0.77616
C          0.23407        3.64093        0.41434
C          0.71549        4.84762        0.90657
C         -0.05810        5.59750        1.79512
C         -1.31327        5.13079        2.18208
C         -1.81132        3.93254        1.66433
C         -2.00044        2.64425       -1.72002
C         -1.05625        2.57596       -2.75081
C         -1.20846        3.33648       -3.90879
C         -2.31665        4.17331       -4.05095
C         -3.25439        4.26079       -3.02029
C         -3.08933        3.51311       -1.85512
H          2.88324       -0.54564        3.70179
H          4.42000       -2.41403        4.17380
H          4.23489       -4.52690        2.85676
H          2.56322       -4.68883        1.03164
H          2.51578       -3.29688       -0.97606
H          2.36389       -4.28148       -3.00120
H          1.22503       -4.77265       -5.15142
H         -1.14140       -4.03682       -5.46517
H         -2.27906       -2.77463       -3.71322
H         -1.86582       -1.59525        2.29575
H         -3.19710       -2.33621        4.23258
H         -2.46697       -1.73567        6.54400
H         -0.37562       -0.43235        6.86662
H          0.95782        0.27796        4.92492
H          3.12684        0.78114        0.97365
H          4.42854        2.81826        1.37785
H          3.65483        4.48631        3.06377
H          1.48626        4.13277        4.22775
H          0.13612        2.13599        3.75691
H         -1.07439       -4.55272       -0.31509
H         -2.21897       -6.00678        1.31899
H         -4.16847       -5.15650        2.60247
H         -4.94597       -2.81006        2.24656
H         -3.76144       -1.34875        0.66936
H         -1.61085        0.21141       -3.19431
H         -3.36522        1.17258       -4.62535
H         -5.70793        0.32250       -4.45853
H         -6.23210       -1.50729       -2.85803
H         -4.47558       -2.43063       -1.40659
H         -2.43529        1.21264        2.55281
H         -4.51022        0.42781        3.61708
H         -6.55721        0.05654        2.23996
H         -6.47062        0.45507       -0.21509
H         -4.39800        1.24770       -1.27387
H          0.85542        3.05138       -0.24781
H          1.70372        5.18298        0.61088
H          0.31925        6.53616        2.18987
H         -1.91910        5.70719        2.87543
H         -2.80484        3.60070        1.94349
H         -0.21081        1.90384       -2.64426
H         -0.46611        3.27013       -4.69838
H         -2.44418        4.76132       -4.95478
H         -4.11096        4.92098       -3.11917
H         -3.80933        3.60879       -1.04967
C          2.89565        3.85591       -2.00777
C          2.73729        2.47567       -1.92239
C          3.82389        1.62790       -1.62896
C          5.08532        2.23313       -1.43128
C          5.23754        3.61301       -1.51613
C          4.14574        4.43969       -1.79990
H          2.03036        4.47415       -2.23059
H          1.75943        2.04121       -2.07966
H          5.93990        1.61240       -1.18759
H          6.21853        4.04930       -1.34864
H          4.27002        5.51631       -1.86041
C          3.63368        0.18860       -1.45032
C          4.73444       -0.78998       -1.41198
C          5.77895       -0.75961       -2.35296
C          4.75536       -1.80054       -0.43459
C          6.79479       -1.71272       -2.32289
H          5.77883        0.00867       -3.11954
C          5.76016       -2.76410       -0.41769
H          3.98666       -1.80842        0.32684
C          6.78850       -2.72593       -1.36138
H          7.58812       -1.67282       -3.06406
H          5.74645       -3.53071        0.35168
H          7.57937       -3.46971       -1.34396
N          2.41383       -0.28456       -1.22223
N          1.25460        0.00192       -1.12559

129
Complex 28
Ni        -0.64878        0.15865       -0.56678
P          2.82622       -0.12652       -0.16750
P         -1.52903        0.86644        1.32319
N          1.99310       -1.65774        2.63916
C          3.44665       -1.71207        0.55679
C          4.45309       -2.43482       -0.09597
C          4.95786       -3.63072        0.41150
C          4.46662       -4.13490        1.61285
C          3.48167       -3.42762        2.28963
C          2.94106       -2.23257        1.78130
C          1.07411       -0.82413        2.31567
C          0.13566       -0.34985        3.34911
C          0.43134       -0.63396        4.69649
C         -0.42121       -0.24394        5.71644
C         -1.59247        0.45748        5.41108
C         -1.89037        0.75355        4.08725
C         -1.05116        0.34575        3.03668
C          4.03816        0.19336       -1.51895
C          3.66815       -0.17283       -2.82151
C          4.51306        0.08872       -3.89919
C          5.73491        0.73012       -3.68914
C          6.10930        1.10150       -2.39648
C          5.26800        0.83334       -1.31714
C          3.39845        1.06942        1.11855
C          4.31801        0.76562        2.13277
C          4.72211        1.74869        3.03541
C          4.22992        3.05094        2.92563
C          3.32098        3.36124        1.91455
C          2.89591        2.37300        1.02766
C         -3.32064        0.46758        1.21030
C         -4.06782        1.04689        0.16979
C         -5.40324        0.69991       -0.02501
C         -6.00625       -0.25623        0.79333
C         -5.26220       -0.86004        1.80695
C         -3.93122       -0.50154        2.01764
C         -1.45517        2.68068        1.64635
C         -2.47775        3.59141        1.36128
C         -2.29538        4.95482        1.60504
C         -1.10068        5.42253        2.15019
C         -0.08282        4.51576        2.45344
C         -0.25556        3.16010        2.19645
H          4.85500       -2.04858       -1.02446
H          5.73901       -4.15576       -0.12969
H          4.85691       -5.05886        2.02807
H          3.09494       -3.77293        3.24225
H          0.88243       -0.48556        1.29404
H          1.34950       -1.17191        4.90102
H         -0.17356       -0.47223        6.74862
H         -2.26237        0.78034        6.20203
H         -2.78944        1.31484        3.85703
H          2.70288       -0.63407       -2.99489
H          4.20738       -0.19201       -4.90245
H          6.38916        0.94505       -4.52873
H          7.05715        1.60431       -2.22810
H          5.56090        1.13278       -0.31702
H          4.71857       -0.23806        2.21807
H          5.42967        1.49877        3.82061
H          4.55519        3.81673        3.62361
H          2.93588        4.36972        1.80526
H          2.17517        2.61633        0.25943
H         -3.60585        1.74529       -0.51392
H         -5.95280        1.16632       -0.83596
H         -7.04269       -0.53805        0.63420
H         -5.70914       -1.62535        2.43313
H         -3.36844       -0.99696        2.79771
H         -3.41981        3.25174        0.95394
H         -3.09678        5.64925        1.37132
H         -0.96530        6.48246        2.34205
H          0.85113        4.86207        2.88351
H          0.55105        2.47187        2.42182
N          0.25785       -0.01121       -3.32913
N         -0.18861        0.49516       -2.34464
C         -0.57982        1.78807       -1.84335
C          0.53777        2.76619       -1.74262
C          1.71775        2.58205       -2.48541
C          0.45559        3.91770       -0.93747
C          2.76750        3.49547       -2.42010
H          1.81325        1.71650       -3.12509
C          1.49084        4.84946       -0.89936
H         -0.40282        4.07184       -0.30391
C          2.65930        4.64214       -1.63308
H          3.67249        3.29990       -2.98721
H          1.38752        5.72417       -0.26374
H          3.47657        5.35486       -1.58147
C         -1.93188        2.19805       -2.30028
C         -2.47409        3.47087       -2.02691
C         -2.73878        1.31071       -3.04465
C         -3.76200        3.81477       -2.43314
H         -1.89152        4.20553       -1.49391
C         -4.02332        1.65848       -3.44771
H         -2.36606        0.32929       -3.30041
C         -4.55693        2.91003       -3.13653
H         -4.14266        4.80377       -2.19319
H         -4.60689        0.93702       -4.01074
H         -5.56159        3.17926       -3.44763
P         -1.10016       -2.00875       -0.66810
C         -2.23762       -2.22742       -2.09210
C         -3.52987       -1.69173       -1.96838
C         -1.85907       -2.81403       -3.30342
C         -4.43466       -1.77432       -3.02163
H         -3.82816       -1.20344       -1.04948
C         -2.76076       -2.86964       -4.36838
H         -0.86628       -3.22908       -3.42122
C         -4.05038       -2.35843       -4.23060
H         -5.43143       -1.36194       -2.90023
H         -2.45084       -3.31907       -5.30678
H         -4.74930       -2.40967       -5.05985
C         -1.99838       -2.87431        0.69171
C         -1.40559       -2.88888        1.96172
C         -3.22655       -3.52775        0.52959
C         -2.03814       -3.48168        3.05106
H         -0.42832       -2.45602        2.10014
C         -3.86384       -4.12356        1.61832
H         -3.69924       -3.56663       -0.44260
C         -3.28256       -4.09126        2.88546
H         -1.55662       -3.45790        4.02372
H         -4.82130       -4.61412        1.47087
H         -3.78682       -4.54818        3.73153
C          0.31572       -3.12962       -0.99608
C          1.16702       -2.80541       -2.06552
C          0.58768       -4.27069       -0.23205
C          2.25306       -3.62020       -2.37185
H          0.95730       -1.92020       -2.66176
C          1.69088       -5.07037       -0.53109
H         -0.05419       -4.54066        0.59704
C          2.52053       -4.75380       -1.60413
H          2.90240       -3.35513       -3.20087
H          1.90067       -5.94176        0.08103
H          3.37920       -5.37764       -1.83083

129
Complex 28a
Ni        -0.16709       -0.17481       -0.51392
P          2.24625        0.38742       -0.19415
P         -1.45528        1.81075       -0.53633
N          2.16844        3.32444        1.19336
C          2.80131        0.95296        1.50989
C          3.33278       -0.00169        2.38882
C          3.72817        0.32684        3.68374
C          3.64693        1.64737        4.12467
C          3.15562        2.62397        3.26643
C          2.69195        2.28903        1.98655
C          1.07496        3.05821        0.58486
C          0.52861        3.83444       -0.51709
C          1.17787        4.99611       -0.95118
C          0.68870        5.70652       -2.03867
C         -0.46259        5.25737       -2.68652
C         -1.11618        4.10147       -2.25627
C         -0.62567        3.35326       -1.18228
C          3.49024       -0.95635       -0.45981
C          3.15085       -2.25241       -0.05620
C          4.06222       -3.29802       -0.16651
C          5.32858       -3.06620       -0.70118
C          5.67062       -1.78313       -1.12597
C          4.76103       -0.73283       -1.00403
C          2.92812        1.71609       -1.28257
C          4.08532        2.43817       -0.95052
C          4.57860        3.41862       -1.80661
C          3.92871        3.68878       -3.01425
C          2.77953        2.97896       -3.34998
C          2.27590        2.00440       -2.48621
C         -2.18147        2.50335        1.02498
C         -2.06186        3.85442        1.38259
C         -2.62246        4.33280        2.56690
C         -3.33565        3.47918        3.40592
C         -3.48334        2.13991        3.05086
C         -2.90134        1.65856        1.88156
C         -2.95961        1.66817       -1.60715
C         -4.24364        1.54167       -1.05501
C         -5.35731        1.34217       -1.87010
C         -5.21864        1.29252       -3.25622
C         -3.95197        1.44011       -3.81911
C         -2.83345        1.61447       -3.00607
H          3.44467       -1.02501        2.05689
H          4.12238       -0.44737        4.33457
H          3.97280        1.91679        5.12448
H          3.09167        3.66373        3.57008
H          0.53484        2.13891        0.81264
H          2.07595        5.30245       -0.42732
H          1.19700        6.60258       -2.38008
H         -0.86454        5.81050       -3.53002
H         -2.02019        3.79678       -2.76406
H          2.16241       -2.44867        0.32686
H          3.76650       -4.29284        0.14604
H          6.03819       -3.88208       -0.80121
H          6.64972       -1.59438       -1.55668
H          5.04371        0.25290       -1.34939
H          4.59102        2.24552       -0.01088
H          5.47006        3.97389       -1.53027
H          4.31473        4.45479       -3.68035
H          2.25210        3.19064       -4.27466
H          1.35179        1.50386       -2.74988
H         -1.53344        4.54628        0.74106
H         -2.50472        5.38081        2.82559
H         -3.77170        3.85310        4.32713
H         -4.02415        1.45570        3.69488
H         -3.01367        0.61252        1.64117
H         -4.38691        1.60490        0.01539
H         -6.33808        1.24206       -1.41476
H         -6.08793        1.14691       -3.89006
H         -3.82355        1.40439       -4.89664
H         -1.85429        1.69057       -3.46021
N         -0.21835        0.25101       -3.34016
N         -0.25915       -0.38110       -2.33102
C         -0.36007       -1.73244       -1.87390
C         -1.72756       -2.30857       -2.08307
C         -2.62603       -1.69831       -2.97471
C         -2.16441       -3.49578       -1.46771
C         -3.88696       -2.23297       -3.22736
H         -2.33253       -0.79891       -3.49199
C         -3.40761       -4.05482       -1.74461
H         -1.55355       -3.98004       -0.72208
C         -4.28646       -3.42361       -2.62321
H         -4.55063       -1.71423       -3.91264
H         -3.70182       -4.96782       -1.23648
H         -5.26594       -3.84680       -2.82442
C          0.82075       -2.53885       -2.30342
C          0.86081       -3.94196       -2.19021
C          1.92410       -1.92959       -2.93548
C          1.93741       -4.68484       -2.66756
H          0.02762       -4.47567       -1.75896
C          2.99485       -2.67277       -3.42014
H          1.96217       -0.85508       -3.04522
C          3.01723       -4.05888       -3.28728
H          1.92126       -5.76604       -2.55939
H          3.82639       -2.15413       -3.88640
H          3.85912       -4.63763       -3.65376
P         -0.72648       -1.18241        1.44396
C         -2.36415       -2.01934        1.32196
C         -3.34272       -1.44680        0.49882
C         -2.69403       -3.16600        2.05778
C         -4.63345       -1.96409        0.45176
H         -3.08635       -0.61710       -0.14518
C         -3.98097       -3.70125        1.99329
H         -1.94363       -3.64463        2.67742
C         -4.95728       -3.09330        1.20258
H         -5.36388       -1.50567       -0.20606
H         -4.22131       -4.59174        2.56664
H         -5.95797       -3.51204        1.15613
C         -0.91266       -0.27966        3.05245
C         -0.12363        0.85185        3.27449
C         -1.77769       -0.70253        4.07087
C         -0.19553        1.55900        4.47208
H          0.56027        1.17797        2.50844
C         -1.85685        0.00452        5.26931
H         -2.40678       -1.57207        3.92443
C         -1.06993        1.13979        5.47300
H          0.43132        2.43325        4.61160
H         -2.53837       -0.33114        6.04568
H         -1.13947        1.69151        6.40559
C          0.37173       -2.54876        2.01361
C          0.43777       -3.74107        1.27937
C          1.20796       -2.40354        3.12862
C          1.30842       -4.76369        1.64583
H         -0.17468       -3.85535        0.39905
C          2.09254       -3.42114        3.48706
H          1.17849       -1.49351        3.71394
C          2.14501       -4.60491        2.75183
H          1.34349       -5.67386        1.05522
H          2.73962       -3.28659        4.34878
H          2.83321       -5.39508        3.03549

129
Complex 28b
Ni        -0.16029        0.21576       -0.49119
P          2.25998       -0.25704        0.04341
P         -1.26287        0.93505        1.42931
N          1.70374       -2.06004        2.80555
C          2.78591       -1.99711        0.50238
C          3.58523       -2.73361       -0.37924
C          4.10062       -3.98735       -0.05361
C          3.84644       -4.54076        1.19692
C          3.06249       -3.83125        2.09694
C          2.50355       -2.58403        1.77414
C          0.79765       -1.19465        2.53885
C         -0.18413       -0.73551        3.51509
C         -0.14208       -1.21665        4.83530
C         -1.14238       -0.88987        5.73734
C         -2.20382       -0.07381        5.32849
C         -2.24287        0.41899        4.02890
C         -1.24113        0.10045        3.09699
C          3.44342        0.14120       -1.30952
C          3.19579       -0.40399       -2.57942
C          4.06021       -0.15944       -3.64271
C          5.18200        0.64937       -3.45951
C          5.42052        1.21801       -2.20989
C          4.55870        0.97014       -1.14205
C          3.02748        0.58043        1.50216
C          4.29512        0.19964        1.96972
C          4.85457        0.82200        3.08259
C          4.15273        1.82798        3.75177
C          2.88798        2.20270        3.30373
C          2.33326        1.57795        2.18700
C         -3.07242        0.91136        1.04478
C         -3.64733        1.88432        0.21298
C         -4.98389        1.79394       -0.17186
C         -5.77166        0.72664        0.25930
C         -5.20760       -0.25191        1.07707
C         -3.87148       -0.16412        1.46425
C         -0.97497        2.67061        2.03335
C         -1.12199        3.74031        1.14231
C         -0.88189        5.05376        1.53924
C         -0.46238        5.32820        2.83920
C         -0.28587        4.27179        3.73287
C         -0.54039        2.95843        3.33847
H          3.82946       -2.31819       -1.34634
H          4.70939       -4.51617       -0.77984
H          4.25645       -5.50750        1.47206
H          2.84407       -4.22093        3.08516
H          0.60766       -0.83614        1.52940
H          0.68453       -1.86320        5.10838
H         -1.10487       -1.26806        6.75440
H         -2.99355        0.18662        6.02646
H         -3.05608        1.07151        3.73312
H          2.32801       -1.02848       -2.73304
H          3.84875       -0.59452       -4.61467
H          5.85693        0.84500       -4.28733
H          6.27705        1.86874       -2.06210
H          4.75058        1.43856       -0.18626
H          4.84020       -0.59011        1.46431
H          5.83718        0.51879        3.43144
H          4.58948        2.30974        4.62147
H          2.32380        2.97523        3.81537
H          1.34524        1.85882        1.85739
H         -3.06435        2.70790       -0.16815
H         -5.39310        2.55606       -0.82671
H         -6.81128        0.65382       -0.04528
H         -5.79781       -1.10006        1.40819
H         -3.45553       -0.94268        2.08926
H         -1.39135        3.55628        0.11600
H         -1.00984        5.85506        0.81791
H         -0.26640        6.34940        3.15108
H          0.04983        4.46557        4.74754
H         -0.38091        2.16208        4.05239
N          0.20638        0.05284       -3.35065
N          0.08875        0.57270       -2.28974
C         -0.02285        1.86345       -1.67226
C          1.27804        2.61718       -1.68052
C          1.99175        2.72452       -2.88371
C          1.74937        3.30913       -0.56245
C          3.14422        3.50061       -2.95931
H          1.63594        2.18555       -3.75563
C          2.90497        4.08787       -0.63338
H          1.19509        3.25392        0.36178
C          3.60507        4.18785       -1.83391
H          3.69046        3.56259       -3.89533
H          3.25300        4.61104        0.25249
H          4.50749        4.78933       -1.89333
C         -1.18828        2.62648       -2.18113
C         -1.23699        4.03280       -2.07816
C         -2.26253        1.99820       -2.83509
C         -2.33988        4.75477       -2.53062
H         -0.39635        4.56236       -1.64456
C         -3.35786        2.72009       -3.29538
H         -2.24526        0.92964       -2.97910
C         -3.41937        4.10527       -3.13147
H         -2.34580        5.83603       -2.42303
H         -4.16764        2.18782       -3.78647
H         -4.27730        4.66912       -3.48443
P         -1.11196       -1.83635       -0.86110
C         -2.32948       -1.75482       -2.24424
C         -3.41499       -0.88437       -2.06580
C         -2.28518       -2.54760       -3.39534
C         -4.43445       -0.81098       -3.01121
H         -3.46498       -0.26282       -1.18323
C         -3.29443       -2.45475       -4.35550
H         -1.46910       -3.24172       -3.54843
C         -4.37251       -1.59089       -4.16688
H         -5.26555       -0.13415       -2.84115
H         -3.23762       -3.06742       -5.25012
H         -5.15818       -1.52688       -4.91361
C         -2.14296       -2.72345        0.39642
C         -1.59315       -2.98665        1.65749
C         -3.46097       -3.13756        0.15598
C         -2.34395       -3.57692        2.67147
H         -0.56111       -2.74417        1.85033
C         -4.21366       -3.73877        1.16447
H         -3.91497       -2.97494       -0.81171
C         -3.66814       -3.94366        2.43196
H         -1.89130       -3.73633        3.64495
H         -5.23558       -4.04171        0.95613
H         -4.26393       -4.39511        3.21932
C          0.05643       -3.16448       -1.39397
C          0.76483       -2.98650       -2.59359
C          0.27423       -4.33320       -0.65292
C          1.65477       -3.95990       -3.04359
H          0.59488       -2.08540       -3.17581
C          1.17433       -5.29866       -1.10182
H         -0.26128       -4.50541        0.27138
C          1.86224       -5.12136       -2.30070
H          2.18576       -3.80571       -3.97852
H          1.33639       -6.19203       -0.50711
H          2.55817       -5.87862       -2.64880

95
Complex 29
Ni        -0.31290        0.10544       -0.68943
P          0.01039       -1.63985        0.63399
P         -2.03490        1.28940       -0.34229
N         -1.24520       -1.32173       -1.82960
C          0.27119       -2.83014       -0.73370
C          1.10800       -3.94520       -0.74123
C          1.19189       -4.75119       -1.87843
C          0.43302       -4.44416       -3.01082
C         -0.40808       -3.33201       -3.02031
C         -0.48427       -2.51791       -1.88573
C         -2.46116       -1.33806       -2.29194
C         -3.36676       -0.20495       -2.38963
C         -4.44137       -0.38307       -3.28953
C         -5.35731        0.62448       -3.54550
C         -5.23032        1.85090       -2.88749
C         -4.20350        2.03528       -1.96746
C         -3.26683        1.02968       -1.68735
C          1.40884       -1.89641        1.77596
C          2.40372       -0.91154        1.82472
C          3.52227       -1.07560        2.64117
C          3.64818       -2.22191        3.42493
C          2.65097       -3.20124        3.39788
C          1.53472       -3.04071        2.57966
C         -1.42816       -2.33818        1.52066
C         -2.34737       -3.19502        0.89883
C         -3.48703       -3.62161        1.58052
C         -3.71941       -3.20734        2.89095
C         -2.80854       -2.35348        3.51576
C         -1.67843       -1.91372        2.83478
C         -1.78979        3.11307       -0.32152
C         -0.72513        3.63127       -1.07275
C         -0.49235        5.00495       -1.11365
C         -1.31477        5.87696       -0.39853
C         -2.37358        5.36964        0.35559
C         -2.61190        3.99585        0.39387
C         -3.01471        1.01059        1.18361
C         -2.46055        1.42940        2.40391
C         -3.15254        1.23807        3.59587
C         -4.39425        0.59793        3.58921
C         -4.93153        0.14479        2.38598
C         -4.24974        0.35492        1.18659
H          1.70095       -4.17464        0.13752
H          1.85138       -5.61318       -1.88340
H          0.51023       -5.06277       -3.89945
H         -0.96402       -3.06510       -3.91288
H         -2.85691       -2.27991       -2.68078
H         -4.52856       -1.33340       -3.80907
H         -6.16177        0.46025       -4.25528
H         -5.93701        2.65254       -3.07765
H         -4.12769        2.98128       -1.44403
H          2.30563       -0.01548        1.22727
H          4.28524       -0.30362        2.65906
H          4.51743       -2.35248        4.06246
H          2.74409       -4.08936        4.01585
H          0.75415       -3.79501        2.56987
H         -2.16332       -3.54721       -0.10953
H         -4.18758       -4.28961        1.08792
H         -4.60429       -3.54413        3.42215
H         -2.98747       -2.01534        4.53102
H         -0.98367       -1.23820        3.32271
H         -0.07117        2.94918       -1.60519
H          0.33756        5.39235       -1.69691
H         -1.12778        6.94626       -0.42336
H         -3.01455        6.04289        0.91706
H         -3.43049        3.60786        0.99038
H         -1.49212        1.92136        2.41046
H         -2.72198        1.58377        4.53104
H         -4.93264        0.44334        4.51930
H         -5.88672       -0.37117        2.37665
H         -4.68325        0.01420        0.25284
N          1.19549        0.89275       -1.04481
N          2.23114        1.37063       -0.68677
C          3.54792        1.25496       -0.63903
C          4.18611        0.10476       -1.29897
C          5.52613        0.15980       -1.73266
C          3.46390       -1.07840       -1.55218
C          6.11816       -0.92872       -2.36662
H          6.09601        1.07022       -1.58772
C          4.05949       -2.16228       -2.18887
H          2.43102       -1.15444       -1.24071
C          5.39266       -2.09922       -2.59714
H          7.15135       -0.85545       -2.69456
H          3.47213       -3.05886       -2.36129
H          5.85760       -2.94514       -3.09423
C          4.25034        2.28519        0.13782
C          5.46467        2.01602        0.79945
C          3.67718        3.56075        0.31403
C          6.08158        2.98529        1.58749
H          5.91428        1.03365        0.70908
C          4.29232        4.52099        1.10917
H          2.73616        3.78461       -0.17914
C          5.50396        4.24509        1.74818
H          7.01600        2.74774        2.08842
H          3.82667        5.49576        1.22518
H          5.98703        4.99868        2.36228

95
Complex 29a
Ni        -0.49803        0.01029       -0.84561
P          0.21762       -1.57318        0.56948
P         -2.33636        0.99628       -0.27470
N         -1.08902       -1.55224       -1.84935
C          0.76842       -2.65968       -0.81790
C          1.82775       -3.56145       -0.84772
C          2.16719       -4.20716       -2.04219
C          1.43087       -3.95054       -3.19934
C          0.35292       -3.06304       -3.18121
C          0.01832       -2.40379       -1.99355
C         -1.25724       -0.45398       -2.62960
C         -2.65333        0.04922       -2.83042
C         -3.29929       -0.11349       -4.06125
C         -4.61611        0.31079       -4.23158
C         -5.30691        0.90443       -3.17216
C         -4.66866        1.08864       -1.94740
C         -3.34425        0.67604       -1.77685
C          1.63036       -1.42276        1.71487
C          2.16477       -0.14826        1.93994
C          3.26578        0.02109        2.78038
C          3.83276       -1.08461        3.41133
C          3.28618       -2.35716        3.22047
C          2.18636       -2.52581        2.38354
C         -0.97664       -2.60507        1.49550
C         -1.70763       -3.61215        0.85154
C         -2.65366       -4.35309        1.55874
C         -2.88184       -4.09554        2.91024
C         -2.16839       -3.08187        3.55162
C         -1.22551       -2.33700        2.84883
C         -2.42719        2.82252       -0.08600
C         -1.38421        3.57275       -0.64531
C         -1.39262        4.96504       -0.57451
C         -2.44537        5.62349        0.06273
C         -3.49176        4.88476        0.61805
C         -3.48660        3.49232        0.54141
C         -3.32261        0.34256        1.11426
C         -3.15345        0.85897        2.40790
C         -3.83036        0.29387        3.48646
C         -4.66675       -0.80558        3.29034
C         -4.81327       -1.34417        2.01235
C         -4.14562       -0.77675        0.92933
H          2.41997       -3.73039        0.04508
H          3.00511       -4.89641       -2.06796
H          1.69714       -4.44459       -4.12918
H         -0.22935       -2.87577       -4.07772
H         -0.55418       -0.27146       -3.44805
H         -2.76803       -0.58604       -4.88268
H         -5.10645        0.17656       -5.19113
H         -6.33217        1.23511       -3.30686
H         -5.19187        1.57125       -1.12763
H          1.71313        0.71373        1.46423
H          3.67429        1.01465        2.93036
H          4.69330       -0.95730        4.06120
H          3.71593       -3.21564        3.72786
H          1.74569       -3.50979        2.25852
H         -1.53233       -3.81569       -0.19820
H         -3.20901       -5.13690        1.05206
H         -3.61601       -4.67660        3.46025
H         -2.35117       -2.86575        4.59960
H         -0.67419       -1.55001        3.35349
H         -0.56808        3.05156       -1.13630
H         -0.57608        5.53234       -1.01115
H         -2.45077        6.70731        0.12760
H         -4.31384        5.39363        1.11262
H         -4.29771        2.92527        0.98577
H         -2.50066        1.71143        2.56782
H         -3.70105        0.71053        4.48098
H         -5.18985       -1.24955        4.13164
H         -5.44077       -2.21589        1.85793
H         -4.25770       -1.20274       -0.06151
N          1.00866        0.90537       -1.29958
N          2.13612        1.10607       -1.05769
C          3.33151        1.45552       -0.66966
C          4.43397        0.55913       -1.07089
C          5.72436        1.04080       -1.34513
C          4.18468       -0.81645       -1.22247
C          6.73601        0.16690       -1.73983
H          5.92794        2.10326       -1.26931
C          5.19276       -1.68163       -1.63222
H          3.19648       -1.20743       -1.00919
C          6.47776       -1.19676       -1.88603
H          7.72755        0.55790       -1.94876
H          4.96919       -2.73807       -1.74582
H          7.26793       -1.87260       -2.19825
C          3.42641        2.62228        0.22054
C          4.56610        2.85654        1.01406
C          2.32982        3.49524        0.36849
C          4.60543        3.92943        1.90197
H          5.41025        2.18098        0.95134
C          2.37304        4.55898        1.26259
H          1.43285        3.33296       -0.21706
C          3.51379        4.78926        2.03427
H          5.49623        4.08637        2.50352
H          1.50632        5.20720        1.35472
H          3.54966        5.62088        2.73064

95
Complex 29b
Ni        -0.13665        0.23267        0.34268
P         -1.94364        1.33874       -0.07547
P         -0.23600       -1.87715        0.10782
N         -3.99124       -0.47748        1.35891
C         -2.95623        1.72117        1.42349
C         -2.83779        2.97086        2.04616
C         -3.53243        3.26069        3.21890
C         -4.37892        2.30308        3.77953
C         -4.52486        1.05886        3.17274
C         -3.79845        0.74818        2.01827
C         -3.00083       -1.27501        1.23575
C         -3.01283       -2.34517        0.22720
C         -4.22465       -2.87213       -0.23153
C         -4.24198       -3.79305       -1.27341
C         -3.04392       -4.18186       -1.87362
C         -1.83194       -3.65015       -1.43301
C         -1.79531       -2.72913       -0.38157
C         -1.59099        3.00364       -0.77412
C         -0.27392        3.47445       -0.73516
C          0.04202        4.73857       -1.23494
C         -0.96002        5.53836       -1.78217
C         -2.27765        5.07320       -1.82932
C         -2.59351        3.81271       -1.32870
C         -3.11992        0.65465       -1.30630
C         -4.50102        0.87930       -1.26520
C         -5.33508        0.31124       -2.22657
C         -4.79882       -0.48731       -3.23783
C         -3.42353       -0.71297       -3.28788
C         -2.59028       -0.14471       -2.32650
C          0.26364       -2.76357        1.63353
C         -0.59489       -3.61605        2.33689
C         -0.17075       -4.22131        3.52169
C          1.11506       -3.99043        4.00618
C          1.98083       -3.14912        3.30189
C          1.56036       -2.53539        2.12630
C          0.99300       -2.43966       -1.12702
C          1.64134       -3.67915       -1.03907
C          2.60040       -4.03943       -1.98497
C          2.92155       -3.16563       -3.02570
C          2.28299       -1.92851       -3.11811
C          1.32877       -1.56471       -2.16987
H         -2.19605        3.72386        1.60222
H         -3.42213        4.23453        3.68477
H         -4.93138        2.52607        4.68710
H         -5.18933        0.30713        3.58579
H         -2.07408       -1.11598        1.79504
H         -5.14261       -2.52892        0.23202
H         -5.18592       -4.19806       -1.62389
H         -3.05084       -4.89407       -2.69313
H         -0.91012       -3.94022       -1.92345
H          0.49893        2.84251       -0.31261
H          1.06928        5.08541       -1.19052
H         -0.71856        6.52130       -2.17584
H         -3.05841        5.69341       -2.25960
H         -3.61614        3.45396       -1.37659
H         -4.92655        1.47616       -0.46592
H         -6.40611        0.48339       -2.17872
H         -5.45190       -0.93786       -3.97909
H         -2.99992       -1.34312       -4.06332
H         -1.52442       -0.34748       -2.34969
H         -1.59108       -3.81793        1.95998
H         -0.84691       -4.87886        4.05979
H          1.44426       -4.46439        4.92579
H          2.98581       -2.96764        3.67012
H          2.23708       -1.87987        1.58938
H          1.40513       -4.35238       -0.22187
H          3.10230       -4.99885       -1.90505
H          3.67777       -3.44235       -3.75353
H          2.54443       -1.23733       -3.91281
H          0.86579       -0.58353       -2.21248
N          1.47922        0.58065        0.71413
N          2.65664        0.35994        0.51170
C          3.80823        0.97102        0.33124
C          3.85622        2.44217        0.31717
C          2.88993        3.19627        1.01114
C          4.81798        3.14184       -0.43916
C          2.89269        4.58797        0.95908
H          2.13809        2.68387        1.60094
C          4.81462        4.53247       -0.49001
H          5.55527        2.58567       -1.00642
C          3.85431        5.26759        0.20913
H          2.13690        5.14272        1.50745
H          5.56198        5.04572       -1.08845
H          3.85493        6.35252        0.16852
C          4.96375        0.08826        0.09827
C          6.27768        0.47455        0.41839
C          4.76583       -1.20895       -0.41640
C          7.34793       -0.39596        0.21904
H          6.45729        1.45492        0.84556
C          5.83465       -2.07699       -0.60428
H          3.76150       -1.52262       -0.67438
C          7.13694       -1.67628       -0.29354
H          8.35228       -0.07342        0.47889
H          5.64751       -3.06813       -1.00794
H          7.97309       -2.35153       -0.44756

72
Complex 30
Ni        -0.08154        0.29384       -1.23347
P         -1.92776       -0.13476       -0.22199
P          1.76699       -0.16064       -0.30511
N         -0.34044        2.13876       -0.39202
C         -2.66599        1.54093       -0.37244
C         -4.01900        1.86867       -0.42930
C         -4.41278        3.20236       -0.56420
C         -3.45027        4.21105       -0.62986
C         -2.09129        3.89982       -0.55895
C         -1.69959        2.56452       -0.43519
C          0.46174        2.80660        0.37924
C          1.88569        2.57203        0.58394
C          2.58352        3.66392        1.14486
C          3.94860        3.61672        1.38145
C          4.65543        2.45148        1.07673
C          3.97985        1.35355        0.55307
C          2.60079        1.37873        0.29843
C         -3.28069       -1.24391       -0.75763
C         -3.28563       -1.66058       -2.09602
C         -4.31568       -2.46668       -2.57898
C         -5.34498       -2.87131       -1.72796
C         -5.34362       -2.46610       -0.39184
C         -4.31786       -1.65528        0.09213
C         -1.84512       -0.38436        1.59045
C         -1.87635        0.68674        2.49333
C         -1.68723        0.46529        3.85794
C         -1.47735       -0.82622        4.33795
C         -1.44674       -1.89847        3.44409
C         -1.61673       -1.67896        2.08131
C          3.11245       -0.88738       -1.33800
C          3.25065       -0.38239       -2.63981
C          4.25277       -0.85490       -3.48350
C          5.13059       -1.84687       -3.04208
C          5.00211       -2.35599       -1.75019
C          4.00358       -1.87685       -0.90087
C          1.79384       -1.23782        1.18268
C          1.48113       -2.59600        1.00741
C          1.47186       -3.46756        2.09216
C          1.73882       -2.98831        3.37729
C          2.00698       -1.63384        3.56545
C          2.04288       -0.76375        2.47471
H         -4.76211        1.07953       -0.37827
H         -5.46717        3.45285       -0.62491
H         -3.75544        5.24590       -0.75041
H         -1.33982        4.67816       -0.64155
H          0.05476        3.64740        0.94787
H          2.02884        4.56887        1.37776
H          4.45869        4.47878        1.79943
H          5.72425        2.39360        1.25804
H          4.53357        0.44711        0.33597
H         -2.47880       -1.35359       -2.75327
H         -4.30980       -2.78437       -3.61713
H         -6.14370       -3.50423       -2.10285
H         -6.14190       -2.78149        0.27353
H         -4.31399       -1.34726        1.13246
H         -2.06216        1.69237        2.13320
H         -1.71501        1.30467        4.54674
H         -1.33381       -0.99797        5.40032
H         -1.26784       -2.90490        3.80686
H         -1.56919       -2.51394        1.39017
H          2.56228        0.37903       -2.99137
H          4.34300       -0.45464       -4.48880
H          5.90697       -2.22197       -3.70203
H          5.68217       -3.12627       -1.39806
H          3.91716       -2.27670        0.10299
H          1.25858       -2.96618        0.01044
H          1.24952       -4.51944        1.93761
H          1.72460       -3.66539        4.22605
H          2.19499       -1.25021        4.56378
H          2.26968        0.28504        2.63077
N         -0.11919       -0.05700       -2.97273
N         -0.09922       -0.39812       -4.04793

72
Complex 30a
Ni        -0.04485       -1.01798        0.62198
P         -1.90679        0.07450        0.22685
P          1.89201        0.05441        0.22692
N         -0.24254       -1.66955       -1.19315
C         -2.58277       -1.15566       -0.94826
C         -3.92210       -1.36157       -1.27850
C         -4.27699       -2.39901       -2.14348
C         -3.28158       -3.22431       -2.67379
C         -1.93758       -3.02126       -2.36030
C         -1.57671       -1.98433       -1.49061
C          0.56027       -2.53678       -0.52177
C          2.01703       -2.49963       -0.83142
C          2.64841       -3.63379       -1.35486
C          3.98676       -3.58851       -1.73903
C          4.70897       -2.40100       -1.61041
C          4.09516       -1.27198       -1.07047
C          2.76165       -1.31608       -0.65536
C         -3.23791        0.26901        1.46788
C         -3.61732       -0.86750        2.20023
C         -4.59358       -0.77527        3.18790
C         -5.19813        0.45375        3.46355
C         -4.82321        1.58651        2.74254
C         -3.84871        1.49699        1.74727
C         -1.89622        1.66290       -0.67883
C         -2.60399        1.85953       -1.87039
C         -2.55565        3.09323       -2.51872
C         -1.80898        4.14024       -1.97892
C         -1.09807        3.94896       -0.79343
C         -1.13200        2.71354       -0.15290
C          3.08882        0.55583        1.52747
C          2.74922        0.25363        2.85306
C          3.62258        0.55319        3.89931
C          4.84520        1.16751        3.63350
C          5.19142        1.48320        2.31778
C          4.32119        1.17986        1.27330
C          1.89541        1.42070       -0.99118
C          2.31336        2.72480       -0.69737
C          2.19244        3.73612       -1.65140
C          1.63168        3.46308       -2.89730
C          1.18557        2.17131       -3.18565
C          1.31613        1.15558       -2.24405
H         -4.68640       -0.73425       -0.82934
H         -5.31961       -2.57211       -2.38948
H         -3.55485       -4.03909       -3.33808
H         -1.16396       -3.65386       -2.78353
H          0.15405       -3.50967       -0.23051
H          2.07617       -4.54946       -1.47649
H          4.46378       -4.47520       -2.14570
H          5.74984       -2.35835       -1.91606
H          4.66987       -0.36094       -0.95079
H         -3.15185       -1.82448        1.98629
H         -4.88133       -1.66156        3.74511
H         -5.95697        0.52580        4.23667
H         -5.29192        2.54389        2.95000
H         -3.56563        2.38078        1.18622
H         -3.18133        1.04527       -2.29412
H         -3.10183        3.23568       -3.44647
H         -1.76943        5.09903       -2.48689
H         -0.49578        4.75237       -0.38309
H         -0.55147        2.55210        0.75037
H          1.79795       -0.22327        3.06182
H          3.34431        0.30881        4.91982
H          5.52515        1.40397        4.44632
H          6.14015        1.96702        2.10547
H          4.59456        1.44839        0.25908
H          2.73037        2.95715        0.27582
H          2.53007        4.74080       -1.41344
H          1.52990        4.25282       -3.63531
H          0.72753        1.95597       -4.14610
H          0.94748        0.15641       -2.45487
N         -0.19999       -1.74771        2.24914
N         -0.36745       -2.17004        3.27585

72
Complex 30b
Ni        -0.06914        0.30153       -1.12087
P          1.81740        0.24949       -0.12901
P         -1.96229        0.14083       -0.16948
N          1.18307       -2.63239       -0.66795
C          2.82506       -0.88372       -1.16965
C          4.02856       -0.52800       -1.78574
C          4.71835       -1.43376       -2.59111
C          4.21531       -2.72321       -2.77177
C          3.03438       -3.10760       -2.14367
C          2.31690       -2.19611       -1.35769
C          0.04320       -2.04811       -0.77484
C         -1.07820       -2.48129        0.09440
C         -1.08304       -3.78475        0.60888
C         -2.10603       -4.20628        1.45140
C         -3.13499       -3.32689        1.79758
C         -3.13135       -2.02547        1.29991
C         -2.10668       -1.58767        0.45444
C          2.76936        1.80842       -0.03760
C          2.91491        2.56691       -1.21200
C          3.55946        3.80031       -1.18184
C          4.04796        4.30718        0.02491
C          3.89038        3.57016        1.19751
C          3.25813        2.32610        1.16888
C          2.05067       -0.52137        1.52438
C          3.31826       -0.94418        1.95025
C          3.47924       -1.55038        3.19365
C          2.37209       -1.75129        4.02198
C          1.10695       -1.34505        3.60053
C          0.94829       -0.73258        2.35746
C         -3.48253        0.34326       -1.17385
C         -4.17784       -0.74991       -1.70535
C         -5.26228       -0.54786       -2.56038
C         -5.66272        0.74496       -2.89498
C         -4.96943        1.84051       -2.37427
C         -3.88516        1.64180       -1.52454
C         -2.31552        1.21637        1.27884
C         -3.60371        1.36909        1.81370
C         -3.81603        2.18355        2.92383
C         -2.74570        2.86495        3.50784
C         -1.46602        2.73944        2.96825
C         -1.25374        1.92589        1.85558
H          4.42988        0.46779       -1.63221
H          5.64994       -1.13745       -3.06277
H          4.74903       -3.43558       -3.39342
H          2.64271       -4.11347       -2.25351
H         -0.21689       -1.39898       -1.66409
H         -0.26676       -4.44519        0.33982
H         -2.10060       -5.21876        1.84321
H         -3.93210       -3.65138        2.45954
H         -3.91816       -1.33826        1.58965
H          2.51764        2.18824       -2.14780
H          3.67162        4.37074       -2.09877
H          4.54343        5.27289        0.04945
H          4.26314        3.96043        2.13991
H          3.14717        1.75708        2.08471
H          4.17543       -0.80771        1.29808
H          4.46501       -1.87441        3.51380
H          2.49681       -2.23059        4.98839
H          0.23947       -1.50962        4.23222
H         -0.03838       -0.43468        2.02820
H         -3.87610       -1.75921       -1.44712
H         -5.79556       -1.40407       -2.96273
H         -6.50718        0.90009       -3.55936
H         -5.27327        2.85030       -2.63329
H         -3.34805        2.49650       -1.12390
H         -4.44525        0.87142        1.34313
H         -4.81738        2.29269        3.32946
H         -2.91304        3.50120        4.37162
H         -0.63240        3.28059        3.40505
H         -0.26218        1.83923        1.42389
N         -0.03137        1.24282       -2.62096
N         -0.04280        1.92841       -3.51242

106
Complex 31
Ni         0.03043        0.02055       -0.75943
P          1.96548        0.86153       -0.19037
P         -1.72091        1.17732       -0.09971
P         -0.13917       -2.04773       -0.10325
N         -0.01212        1.36515        2.11273
C          2.29394        1.68540        1.42633
C          3.54726        2.25292        1.69865
C          3.82373        2.86376        2.91840
C          2.82611        2.92990        3.89407
C          1.56777        2.39904        3.63945
C          1.28486        1.77907        2.40695
C         -0.70634        0.67493        2.93494
C         -2.09911        0.37253        2.64915
C         -2.84612       -0.23691        3.67015
C         -4.20239       -0.49308        3.51424
C         -4.82243       -0.13129        2.31839
C         -4.08046        0.43092        1.28032
C         -2.70583        0.68429        1.40097
C          2.52748        2.21720       -1.31454
C          2.14267        3.53018       -1.00140
C          2.44890        4.58482       -1.85749
C          3.13672        4.34822       -3.04826
C          3.51526        3.04597       -3.37248
C          3.21260        1.98826       -2.51468
C          3.33578       -0.37808       -0.28203
C          4.17460       -0.70702        0.79193
C          5.12098       -1.72584        0.67403
C          5.25989       -2.42338       -0.52386
C          4.42634       -2.11226       -1.59821
C          3.46085       -1.11882       -1.46953
C         -1.50334        2.99438        0.05419
C         -1.72804        3.71284        1.23289
C         -1.51892        5.09142        1.27062
C         -1.10506        5.77153        0.12418
C         -0.89472        5.06307       -1.05981
C         -1.08049        3.68278       -1.09115
C         -3.05380        1.13045       -1.38641
C         -3.22407       -0.05964       -2.10727
C         -4.24594       -0.18654       -3.04607
C         -5.10693        0.88332       -3.29095
C         -4.94214        2.07761       -2.58685
C         -3.92740        2.19898       -1.63783
C          0.98462       -3.23902       -0.95558
C          1.75983       -4.18505       -0.27646
C          2.59494       -5.05333       -0.98030
C          2.65409       -5.00213       -2.37215
C          1.88993       -4.05714       -3.05986
C          1.07688       -3.17216       -2.35591
C          0.16174       -2.45759        1.67025
C          1.17043       -1.74650        2.33221
C          1.47767       -2.00621        3.66588
C          0.76530       -2.97941        4.36800
C         -0.23562       -3.70331        3.71764
C         -0.52684       -3.45411        2.37628
C         -1.79468       -2.80828       -0.41665
C         -2.85810       -2.50125        0.44699
C         -4.15862       -2.89946        0.14980
C         -4.42911       -3.60456       -1.02323
C         -3.38012       -3.92417       -1.88453
C         -2.07441       -3.53565       -1.58228
H          4.31675        2.20957        0.93489
H          4.80330        3.29275        3.10323
H          3.02340        3.41269        4.84656
H          0.76941        2.49578        4.36803
H         -0.29026        0.28070        3.86976
H         -2.34157       -0.49871        4.59600
H         -4.76927       -0.95749        4.31468
H         -5.88622       -0.30086        2.18111
H         -4.58310        0.65509        0.34960
H          1.59990        3.72840       -0.08492
H          2.14264        5.59190       -1.59152
H          3.37516        5.17016       -3.71653
H          4.05240        2.84818       -4.29541
H          3.53280        0.98903       -2.77950
H          4.08917       -0.17439        1.73107
H          5.75190       -1.96963        1.52390
H          5.99861       -3.21359       -0.61614
H          4.49774       -2.67008       -2.52496
H          2.77429       -0.94049       -2.28865
H         -2.06654        3.19363        2.12201
H         -1.68789        5.63587        2.19516
H         -0.94974        6.84586        0.15312
H         -0.56788        5.57941       -1.95674
H         -0.89317        3.13315       -2.00835
H         -2.55493       -0.89060       -1.92832
H         -4.36324       -1.12289       -3.58263
H         -5.89968        0.79014       -4.02740
H         -5.60712        2.91591       -2.77367
H         -3.81504        3.12701       -1.08849
H          1.71837       -4.24193        0.80485
H          3.19754       -5.77492       -0.43666
H          3.29797       -5.68555       -2.91758
H          1.93736       -3.99874       -4.14329
H          0.51386       -2.41704       -2.89393
H          1.71295       -0.98068        1.79799
H          2.26290       -1.43755        4.15517
H          0.99126       -3.17697        5.41163
H         -0.78747       -4.47037        4.25299
H         -1.29786       -4.03186        1.88006
H         -2.66966       -1.94588        1.35561
H         -4.96070       -2.64298        0.83399
H         -5.44509       -3.90400       -1.26141
H         -3.57342       -4.48348       -2.79532
H         -1.27462       -3.80262       -2.26149
N          0.13370        0.27092       -3.67366
N          0.04282        0.14195       -2.55785

106
Complex 31a
Ni         0.04484        0.04863       -0.75901
P         -1.06817       -1.73953       -0.11225
P         -1.02241        1.85321       -0.03494
P          2.14210       -0.08019       -0.13785
N         -2.93721        0.26541       -1.46842
C         -2.66979       -2.09371       -0.96729
C         -3.19696       -3.39236       -1.01576
C         -4.42370       -3.66300       -1.61722
C         -5.15809       -2.61836       -2.18048
C         -4.65749       -1.32230       -2.14648
C         -3.41309       -1.04685       -1.55056
C         -3.00306        1.03951       -2.48563
C         -2.57335        2.42769       -2.40981
C         -2.98156        3.27265       -3.45571
C         -2.70942        4.63303       -3.43336
C         -2.01441        5.16160       -2.34621
C         -1.56935        4.32710       -1.32259
C         -1.81089        2.94428       -1.32706
C         -1.55388       -2.01601        1.65047
C         -0.57593       -1.82748        2.63758
C         -0.85789       -2.05821        3.98202
C         -2.13972       -2.45137        4.36878
C         -3.13164       -2.60157        3.40017
C         -2.84192       -2.39118        2.05212
C         -0.15161       -3.30127       -0.50089
C         -0.20813       -3.82529       -1.80262
C          0.55341       -4.93553       -2.15829
C          1.40816       -5.52932       -1.22830
C          1.48651       -5.00454        0.06033
C          0.71156       -3.90283        0.42275
C         -2.33996        1.61161        1.21672
C         -3.68155        1.94189        0.99950
C         -4.63411        1.70967        1.99106
C         -4.25409        1.16428        3.21776
C         -2.91522        0.84745        3.44787
C         -1.96766        1.05888        2.44945
C          0.04627        3.11202        0.80624
C          1.16622        3.56201        0.09022
C          2.06264        4.46826        0.64822
C          1.86282        4.93462        1.94905
C          0.74388        4.51181        2.66593
C         -0.16683        3.61961        2.09495
C          2.44612       -0.29417        1.65997
C          2.88221       -1.49590        2.23329
C          2.93543       -1.63836        3.62205
C          2.56007       -0.58420        4.45438
C          2.12686        0.61929        3.89006
C          2.06676        0.76146        2.50712
C          3.15408       -1.41761       -0.91625
C          2.61917       -2.13026       -1.99028
C          3.38512       -3.08232       -2.66380
C          4.69526       -3.33435       -2.26479
C          5.24434       -2.61992       -1.19624
C          4.48326       -1.66055       -0.53491
C          3.30107        1.29670       -0.57328
C          3.24448        1.76896       -1.89321
C          4.11060        2.76894       -2.32721
C          5.05418        3.30867       -1.44838
C          5.12541        2.83455       -0.13922
C          4.25512        1.83346        0.29600
H         -2.63184       -4.20440       -0.57226
H         -4.80772       -4.67798       -1.63429
H         -6.12343       -2.81115       -2.63883
H         -5.23676       -0.49827       -2.54991
H         -3.37446        0.69103       -3.45837
H         -3.53722        2.84049       -4.28342
H         -3.04155        5.27325       -4.24431
H         -1.81027        6.22666       -2.29182
H         -1.01882        4.76844       -0.50331
H          0.40734       -1.48097        2.35436
H         -0.07515       -1.91400        4.71959
H         -2.36732       -2.62486        5.41648
H         -4.13898       -2.88377        3.69184
H         -3.62859       -2.51015        1.31840
H         -0.85847       -3.36411       -2.53852
H          0.48502       -5.33202       -3.16727
H          2.01049       -6.38795       -1.50790
H          2.15020       -5.45571        0.79211
H          0.77570       -3.52076        1.43400
H         -3.98226        2.37647        0.05357
H         -5.67439        1.96105        1.80557
H         -4.99707        0.98559        3.98930
H         -2.60834        0.41000        4.39105
H         -0.93192        0.79321        2.62682
H          1.33737        3.19559       -0.91386
H          2.92477        4.78711        0.07310
H          2.57004        5.62626        2.39692
H          0.56913        4.88280        3.67184
H         -1.03768        3.31514        2.66129
H          3.15968       -2.32789        1.59699
H          3.26789       -2.57879        4.05161
H          2.60264       -0.69821        5.53338
H          1.82812        1.44799        4.52492
H          1.71417        1.69091        2.07749
H          1.59712       -1.94204       -2.28951
H          2.94867       -3.63234       -3.49077
H          5.29116       -4.07866       -2.78472
H          6.26948       -2.80311       -0.88764
H          4.92557       -1.08914        0.27469
H          2.51102        1.35280       -2.57804
H          4.05110        3.12725       -3.35059
H          5.72982        4.08915       -1.78511
H          5.85721        3.24628        0.54985
H          4.31479        1.48075        1.31919
N         -0.19571        0.26362       -3.66546
N         -0.04175        0.12486       -2.55690

93
TS 14a to 15
Ni         0.04495       -0.54512        0.63422
P          2.20096       -0.29746        0.21033
P         -1.55143        0.87798        0.03011
N          0.37589        0.15114        2.35917
C          2.70036       -0.40410        1.97364
C          3.98179       -0.68044        2.45605
C          4.20097       -0.83354        3.82416
C          3.12507       -0.71015        4.71056
C          1.84567       -0.41679        4.24666
C          1.61543       -0.24742        2.87188
C         -0.71199       -0.70103        2.42844
C         -2.09290       -0.15830        2.51636
C         -2.93289       -0.52085        3.57486
C         -4.24245       -0.05095        3.64739
C         -4.73799        0.79669        2.65573
C         -3.92672        1.15206        1.57991
C         -2.61764        0.66921        1.49645
C          3.07741       -1.65627       -0.64956
C          2.33608       -2.79020       -1.00617
C          2.95225       -3.85786       -1.65708
C          4.31303       -3.80117       -1.95928
C          5.05655       -2.66992       -1.61596
C          4.44170       -1.59959       -0.96896
C          3.03720        1.19775       -0.43374
C          3.49554        2.20210        0.42549
C          4.07955        3.35759       -0.09297
C          4.20620        3.52546       -1.47123
C          3.74029        2.53144       -2.33539
C          3.15881        1.37534       -1.82152
C         -2.66288        1.51799       -1.30985
C         -3.06172        0.74973       -2.40911
C         -3.92701        1.27821       -3.36939
C         -4.41185        2.57735       -3.24194
C         -4.01742        3.35672       -2.15223
C         -3.14139        2.83725       -1.20318
C         -1.05725       -1.36270       -0.60315
C         -0.75278       -1.43988       -2.02878
C          0.08738       -0.49596       -2.66545
C          0.45493       -0.62873       -3.99530
C          0.00735       -1.71868       -4.75063
C         -0.82494       -2.66093       -4.14704
C         -1.21189       -2.52089       -2.81521
C         -2.17798       -2.18790       -0.07002
C         -3.54117       -1.93193       -0.29672
C         -4.53300       -2.69919        0.31281
C         -4.18894       -3.77530        1.12897
C         -2.84082       -4.07532        1.33380
C         -1.85403       -3.28359        0.75364
C         -0.53712        2.39949        0.24317
C         -0.34207        2.97864        1.50176
C          0.41561        4.14331        1.62060
C          0.99273        4.72800        0.49353
C          0.81247        4.14399       -0.76091
C          0.05152        2.98645       -0.88691
H          4.80197       -0.81003        1.75653
H          5.19414       -1.06309        4.19648
H          3.28857       -0.83958        5.77681
H          1.01586       -0.29874        4.93647
H         -0.57596       -1.66086        2.93486
H         -2.54693       -1.18182        4.34558
H         -4.87771       -0.34778        4.47664
H         -5.75955        1.16034        2.70571
H         -4.32865        1.77005        0.78568
H          1.27384       -2.81481       -0.78765
H          2.36555       -4.72672       -1.93898
H          4.79238       -4.63105       -2.46992
H          6.11400       -2.61924       -1.85806
H          5.01597       -0.71050       -0.72885
H          3.39478        2.07670        1.49771
H          4.43385        4.12899        0.58408
H          4.66422        4.42480       -1.87188
H          3.83772        2.65407       -3.41015
H          2.81613        0.59565       -2.49477
H         -2.68702       -0.25444       -2.53640
H         -4.21385        0.66728       -4.21955
H         -5.08644        2.98539       -3.98848
H         -4.38497        4.37274       -2.04489
H         -2.82095        3.46089       -0.37606
H          0.44416        0.35236       -2.09418
H          1.09282        0.12387       -4.45092
H         -1.18307       -3.51318       -4.71794
H         -1.85953       -3.26221       -2.36068
H         -3.83403       -1.09682       -0.91936
H         -5.57744       -2.45004        0.15009
H         -2.55735       -4.91455        1.96232
H         -0.80571       -3.49593        0.93585
H         -0.77188        2.51400        2.37915
H          0.55473        4.59231        2.59946
H          1.58863        5.63008        0.59180
H          1.27770        4.57895       -1.63858
H         -0.10038        2.54828       -1.86782
H         -4.96171       -4.37355        1.60223
H          0.29915       -1.82536       -5.79050

93
TS 14-noP to 25
Ni        -1.65120       -0.46478        0.68845
P         -3.66457        0.25530        0.17000
P          3.47802        0.57127       -0.85648
N         -0.98111        0.90044       -0.30020
C         -3.09874        0.95309       -1.41751
C         -3.89764        1.25000       -2.51807
C         -3.32435        1.75422       -3.68725
C         -1.94319        1.96291       -3.73536
C         -1.12863        1.67378       -2.64296
C         -1.69500        1.15296       -1.46840
C          0.38221        0.69648       -0.30436
C          1.21514        1.43329        0.63816
C          0.60826        2.21566        1.64566
C          1.36566        2.89944        2.58393
C          2.76183        2.83506        2.53753
C          3.37770        2.10666        1.52456
C          2.63261        1.40229        0.56756
C         -4.86555       -1.04788       -0.26493
C         -4.38499       -2.36389       -0.31609
C         -5.22483       -3.40540       -0.70435
C         -6.55560       -3.14015       -1.03131
C         -7.04406       -1.83327       -0.96920
C         -6.20387       -0.78788       -0.58828
C         -4.63750        1.57391        0.97257
C         -4.43087        2.91744        0.63360
C         -5.10341        3.92503        1.32453
C         -5.98545        3.60215        2.35601
C         -6.19179        2.26462        2.70082
C         -5.51837        1.25502        2.01725
C          4.90529        1.72415       -1.09106
C          4.65502        2.91035       -1.79867
C          5.66988        3.83880       -2.01669
C          6.96013        3.58797       -1.54475
C          7.22337        2.40700       -0.85162
C          6.20348        1.48158       -0.62286
C         -0.05663       -1.39152        0.45915
C          0.73537       -1.76716        1.64245
C          1.25946       -3.07301        1.78308
C          1.90259       -3.47774        2.94890
C          2.07183       -2.59337        4.01441
C          1.55133       -1.30168        3.90322
C          0.87700       -0.90705        2.75361
C          0.22951       -2.02463       -0.84839
C         -0.77810       -2.11866       -1.82957
C         -0.51575       -2.61975       -3.10098
C          0.76534       -3.06440       -3.43149
C          1.77816       -2.99341       -2.47249
C          1.51567       -2.47928       -1.20746
C          4.31275       -0.87432       -0.08253
C          5.02269       -1.72812       -0.94556
C          5.66370       -2.86194       -0.45510
C          5.59259       -3.16952        0.90647
C          4.88057       -2.33621        1.76626
C          4.24366       -1.19319        1.27807
H         -4.96735        1.06976       -2.46792
H         -3.94451        1.97903       -4.54840
H         -1.49020        2.35734       -4.64027
H         -0.06073        1.85451       -2.69087
H          0.85869        0.40236       -1.23721
H         -0.47466        2.26956        1.66637
H          0.87070        3.49020        3.34923
H          3.36328        3.36413        3.27023
H          4.46048        2.09297        1.46137
H         -3.34713       -2.55167       -0.05344
H         -4.84280       -4.42054       -0.74486
H         -7.21351       -3.95085       -1.32885
H         -8.08096       -1.62845       -1.21768
H         -6.58783        0.22542       -0.52897
H         -3.75006        3.16874       -0.17264
H         -4.94038        4.96353        1.05294
H         -6.50992        4.38833        2.89018
H         -6.87744        2.00811        3.50262
H         -5.68351        0.21596        2.28682
H          3.65489        3.10591       -2.17679
H          5.45728        4.75419       -2.56109
H          7.75459        4.30700       -1.72032
H          8.22457        2.20492       -0.48197
H          6.41650        0.56914       -0.07697
H          1.13896       -3.78193        0.97315
H          2.28419       -4.49257        3.01784
H          1.65555       -0.59766        4.72402
H          0.45965        0.08874        2.71006
H         -1.78044       -1.78676       -1.58652
H         -1.31740       -2.66913       -3.83221
H          2.78541       -3.32262       -2.71147
H          2.32214       -2.40708       -0.49129
H          5.06607       -1.49985       -2.00721
H          6.21128       -3.50968       -1.13342
H          6.08315       -4.05912        1.28996
H          4.80059       -2.57586        2.82070
H          3.67544       -0.56817        1.95575
H          0.97134       -3.46022       -4.42144
H          2.58285       -2.90798        4.91927

93
TS 16 to 17
Ni         0.68070       -0.61957       -0.24148
P          2.72933       -0.09082       -0.10172
P         -2.37444       -0.61604        0.18424
N          0.56188        0.59814       -1.74642
C          2.65686        1.51855       -0.96839
C          3.59526        2.54592       -0.91746
C          3.37673        3.73817       -1.61459
C          2.22181        3.88389       -2.38366
C          1.27706        2.85877       -2.45302
C          1.47608        1.67723       -1.72960
C         -0.72959        0.83461       -1.83847
C         -1.65285       -0.19391       -2.39013
C         -1.58781       -0.50365       -3.75325
C         -2.50800       -1.38236       -4.32498
C         -3.50511       -1.96525       -3.54162
C         -3.56015       -1.69402       -2.17460
C         -2.63878       -0.81698       -1.60204
C          3.67925        0.21326        1.42530
C          2.97729        0.37765        2.62492
C          3.66131        0.63627        3.81161
C          5.05379        0.72166        3.81188
C          5.76253        0.54489        2.62132
C          5.07996        0.28858        1.43338
C          3.86832       -1.11892       -1.09640
C          4.53083       -0.65329       -2.23701
C          5.35928       -1.51022       -2.96428
C          5.53095       -2.83289       -2.55801
C          4.86577       -3.30429       -1.42288
C          4.03485       -2.45532       -0.69770
C         -3.74387       -1.47161        1.05120
C         -4.71312       -0.68211        1.68736
C         -5.76616       -1.28303        2.37559
C         -5.85561       -2.67401        2.44034
C         -4.88679       -3.46506        1.81974
C         -3.83289       -2.86973        1.12841
C         -2.23644        1.07510        0.52325
C         -1.30513        1.52124        1.59399
C         -0.17699        2.31184        1.30222
C          0.67569        2.75926        2.30866
C          0.43738        2.40744        3.63913
C         -0.66165        1.60622        3.94938
C         -1.52679        1.18032        2.93916
C         -3.12693        2.04266       -0.11641
C         -4.28282        1.67844       -0.85427
C         -5.07291        2.62131       -1.50338
C         -4.77372        3.98208       -1.43225
C         -3.66494        4.37292       -0.67959
C         -2.86285        3.43485       -0.03830
C         -0.85569       -1.61517        0.36466
C         -0.85691       -2.91327       -0.28560
C         -0.07285       -3.94601        0.15954
C          0.75309       -3.79667        1.31526
C          0.82222       -2.58426        1.94197
C          0.12886       -1.42773        1.43302
H          4.48706        2.42371       -0.31036
H          4.10265        4.54293       -1.55954
H          2.05155        4.80196       -2.93776
H          0.39172        2.97067       -3.06996
H         -1.12678        1.84778       -1.74554
H         -0.81876       -0.04055       -4.36313
H         -2.44919       -1.60668       -5.38550
H         -4.22564       -2.64238       -3.98934
H         -4.30571       -2.17381       -1.54884
H          1.89819        0.31019        2.62233
H          3.10312        0.76702        4.73354
H          5.58739        0.91768        4.73706
H          6.84693        0.60190        2.61970
H          5.63302        0.13151        0.51260
H          4.39848        0.37534       -2.55463
H          5.87063       -1.14195       -3.84873
H          6.17562       -3.49718       -3.12546
H          4.99024       -4.33612       -1.10842
H          3.50169       -2.82630        0.17351
H         -4.63066        0.39858        1.63891
H         -6.51344       -0.66470        2.86322
H         -6.67388       -3.14161        2.97958
H         -4.94617       -4.54744        1.88170
H         -3.06847       -3.48831        0.67168
H          0.03089        2.58189        0.27475
H          1.54280        3.35822        2.04799
H         -0.85711        1.32382        4.97995
H         -2.39331        0.57509        3.18795
H         -4.58864        0.64138       -0.90587
H         -5.94490        2.28323       -2.05716
H         -3.41575        5.42693       -0.58671
H         -2.01870        3.78261        0.54370
H         -1.49531       -3.06677       -1.14905
H         -0.08666       -4.89195       -0.37345
H          1.30486       -4.65056        1.69656
H          1.43723       -2.45811        2.82915
H         -0.03135       -0.62775        2.14613
H         -5.39510        4.71666       -1.93420
H          1.10845        2.74700        4.42210

93
TS 17 to 18
Ni        -0.61254       -0.31524       -0.34304
P         -2.66691        0.09264        0.10942
P          1.86978       -0.71713       -0.60655
N         -0.24312       -0.08242        1.50232
C         -2.55159        0.37992        1.89773
C         -3.60386        0.74087        2.73505
C         -3.39771        0.95884        4.09755
C         -2.10504        0.79937        4.60793
C         -1.03659        0.43691        3.79524
C         -1.21795        0.22508        2.40256
C          1.15088        0.02293        1.85124
C          1.75164       -1.36984        1.94577
C          1.84315       -2.15128        3.09552
C          2.40531       -3.42745        3.01614
C          2.87752       -3.92736        1.79817
C          2.76879       -3.15980        0.63784
C          2.18971       -1.89345        0.71972
C         -3.65433        1.44859       -0.60889
C         -2.95774        2.44751       -1.29979
C         -3.63749        3.54014       -1.83607
C         -5.02245        3.63641       -1.69793
C         -5.72691        2.63523       -1.02456
C         -5.04753        1.54547       -0.48295
C         -3.71266       -1.38768       -0.08971
C         -3.76972       -2.35262        0.92598
C         -4.45559       -3.54791        0.72134
C         -5.09261       -3.79438       -0.49657
C         -5.03852       -2.83838       -1.51169
C         -4.34719       -1.64471       -1.31404
C          3.35653       -0.53678       -1.66222
C          4.65530       -0.67863       -1.15292
C          5.75352       -0.56578       -2.00264
C          5.56748       -0.30298       -3.36070
C          4.27632       -0.17336       -3.87535
C          3.17430       -0.30394       -3.03267
C          1.89434        0.77558        0.68442
C          1.11630        1.98374        0.18177
C          0.40545        2.79455        1.07825
C         -0.22204        3.95965        0.64490
C         -0.14000        4.35386       -0.69171
C          0.56742        3.56164       -1.59417
C          1.18627        2.38986       -1.15715
C          3.33010        1.16994        1.02143
C          4.02443        0.62306        2.11496
C          5.35791        0.94605        2.36273
C          6.03879        1.83210        1.52958
C          5.36039        2.40244        0.45359
C          4.02976        2.07774        0.20789
C          0.53808       -1.32177       -1.60087
C          0.19916       -2.73172       -1.59670
C         -0.81915       -3.21508       -2.36693
C         -1.60718       -2.34274       -3.18612
C         -1.38012       -1.00059       -3.15264
C         -0.40375       -0.41338       -2.26490
H         -4.59778        0.86289        2.31314
H         -4.22082        1.23927        4.74586
H         -1.92493        0.95290        5.66917
H         -0.05846        0.30044        4.24374
H          1.31322        0.58207        2.77925
H          1.48687       -1.76450        4.04546
H          2.48869       -4.03342        3.91323
H          3.32894       -4.91326        1.75478
H          3.13646       -3.53746       -0.31110
H         -1.88346        2.35950       -1.41228
H         -3.08493        4.31091       -2.36519
H         -5.55464        4.48400       -2.11956
H         -6.80605        2.70395       -0.92370
H         -5.59900        0.75905        0.02248
H         -3.27951       -2.15616        1.87366
H         -4.49766       -4.28667        1.51633
H         -5.62998       -4.72503       -0.65245
H         -5.53238       -3.02359       -2.46120
H         -4.30211       -0.90749       -2.10792
H          4.80873       -0.86816       -0.09736
H          6.75554       -0.67517       -1.59971
H          6.42620       -0.20940       -4.01848
H          4.12673        0.01555       -4.93386
H          2.16785       -0.24534       -3.43475
H          0.32129        2.50932        2.11967
H         -0.78190        4.55859        1.35593
H          0.63988        3.84883       -2.63877
H          1.74128        1.79103       -1.87204
H          3.53735       -0.07427        2.78088
H          5.86122        0.50211        3.21642
H          5.86728        3.10189       -0.20404
H          3.53112        2.53513       -0.63556
H          0.79159       -3.41610       -1.00199
H         -1.02002       -4.28192       -2.37358
H         -2.38040       -2.75936       -3.82312
H         -1.97775       -0.32684       -3.76108
H         -0.06115        0.57857       -2.55748
H          7.07754        2.08187        1.72220
H         -0.63137        5.26209       -1.02580

93
TS 18 to 19
Ni        -0.44763       -0.16043       -0.26783
P         -2.59228        0.18358        0.12387
P          1.53658       -0.74709       -0.40047
N         -0.09725        0.67932        1.37479
C         -2.44219        0.64721        1.87047
C         -3.51542        0.85555        2.73415
C         -3.30630        1.22168        4.06274
C         -1.98952        1.38446        4.50653
C         -0.90274        1.19450        3.66126
C         -1.09002        0.83741        2.30065
C          1.30418        0.64325        1.79194
C          1.64117       -0.77873        2.22747
C          1.69862       -1.27601        3.52548
C          1.97537       -2.63258        3.73222
C          2.19543       -3.48826        2.65149
C          2.11937       -3.00073        1.34246
C          1.83085       -1.65415        1.13985
C         -3.34879        1.62181       -0.71223
C         -2.47889        2.52289       -1.34275
C         -2.97509        3.68301       -1.93440
C         -4.34424        3.94999       -1.91041
C         -5.21645        3.05696       -1.28396
C         -4.72218        1.90081       -0.68266
C         -3.81601       -1.16127        0.04762
C         -3.83812       -2.12246        1.06949
C         -4.64156       -3.25415        0.95396
C         -5.43523       -3.44111       -0.17984
C         -5.41928       -2.48879       -1.19907
C         -4.60905       -1.35956       -1.09138
C          2.86473       -1.14282       -1.58690
C          4.13200       -1.47592       -1.08615
C          5.18794       -1.73922       -1.95698
C          4.99560       -1.66713       -3.33569
C          3.73545       -1.34395       -3.84215
C          2.67507       -1.09273       -2.97472
C          2.15488        0.94757        0.52210
C          1.59803        2.14284       -0.23933
C          1.15270        3.27895        0.45009
C          0.66105        4.38955       -0.23053
C          0.61112        4.39765       -1.62660
C          1.05163        3.27854       -2.32943
C          1.53653        2.16454       -1.63923
C          3.64078        1.07537        0.73794
C          4.27812        0.70417        1.93516
C          5.66624        0.75087        2.06302
C          6.46256        1.18458        1.00471
C          5.84677        1.58336       -0.18228
C          4.46317        1.53064       -0.31019
C         -0.02824       -1.79870       -1.33365
C         -0.54686       -3.02026       -0.85685
C         -1.58687       -3.65792       -1.51913
C         -2.18854       -3.05242       -2.63372
C         -1.73619       -1.82177       -3.08792
C         -0.64900       -1.19998       -2.44987
H         -4.52671        0.70641        2.36464
H         -4.14283        1.36579        4.73787
H         -1.80298        1.66340        5.54058
H          0.09733        1.33560        4.05267
H          1.51638        1.37019        2.58297
H          1.54161       -0.61473        4.37169
H          2.02981       -3.02000        4.74511
H          2.42618       -4.53454        2.82615
H          2.29243       -3.65858        0.49643
H         -1.41255        2.32282       -1.35831
H         -2.28712        4.37325       -2.41168
H         -4.73220        4.85100       -2.37612
H         -6.28229        3.26383       -1.25988
H         -5.40389        1.21077       -0.19617
H         -3.22561       -1.97407        1.95261
H         -4.65231       -3.98959        1.75287
H         -6.06462       -4.32168       -0.26588
H         -6.03507       -2.62649       -2.08307
H         -4.58924       -0.63139       -1.89482
H          4.29798       -1.51629       -0.01659
H          6.16368       -1.98846       -1.55215
H          5.82026       -1.86621       -4.01325
H          3.57387       -1.29749       -4.91477
H          1.69499       -0.87678       -3.37906
H          1.17454        3.29013        1.53395
H          0.31222        5.25092        0.33076
H          1.02153        3.26559       -3.41496
H          1.88646        1.30902       -2.20522
H          3.69541        0.36547        2.78014
H          6.12262        0.45217        3.00240
H          6.44583        1.93292       -1.01794
H          4.01105        1.83665       -1.24513
H         -0.13832       -3.45730        0.04875
H         -1.95818       -4.61283       -1.15949
H         -3.02505       -3.53944       -3.12411
H         -2.22297       -1.33620       -3.92895
H         -0.26559       -0.26854       -2.86324
H          7.54284        1.22180        1.10616
H          0.23480        5.26729       -2.15665

129
TS 27 to 31
Ni         0.27204        0.13617       -0.08295
P          0.29791        0.88230        1.99034
P          0.62451       -2.03280       -0.27769
P          1.65152        1.23814       -1.37212
N          2.42900       -1.30594        1.75016
C          1.43662        0.27249        3.30040
C          1.34525        0.75602        4.61344
C          2.21346        0.32250        5.61135
C          3.19221       -0.62632        5.30529
C          3.28853       -1.13768        4.01694
C          2.41307       -0.70091        3.00446
C          3.51294       -1.50677        1.10416
C          3.50232       -2.26254       -0.13872
C          4.74806       -2.58869       -0.69816
C          4.84110       -3.37971       -1.83651
C          3.66872       -3.85377       -2.42362
C          2.42463       -3.49573       -1.90494
C          2.29835       -2.68567       -0.76721
C         -1.31551        0.63372        2.85264
C         -1.50842       -0.57770        3.53553
C         -2.72890       -0.86744        4.13863
C         -3.78416        0.04326        4.06556
C         -3.60750        1.24221        3.37648
C         -2.38444        1.53539        2.77130
C          0.55677        2.70992        2.05035
C          1.59740        3.32770        2.75791
C          1.79284        4.70725        2.67974
C          0.94280        5.49649        1.90806
C         -0.09219        4.89323        1.19324
C         -0.26882        3.51419        1.24533
C          0.08596       -3.10173        1.11308
C          0.94665       -3.94645        1.82233
C          0.46775       -4.71020        2.88622
C         -0.88183       -4.65371        3.23827
C         -1.74832       -3.82861        2.52049
C         -1.26806       -3.04908        1.47013
C         -0.41406       -2.73339       -1.64081
C         -0.69056       -1.91888       -2.74603
C         -1.39653       -2.41636       -3.83992
C         -1.85152       -3.73519       -3.83688
C         -1.59684       -4.55213       -2.73272
C         -0.88109       -4.05617       -1.64388
C          1.15538        2.98590       -1.68921
C          2.03559        4.06638       -1.56707
C          1.59609        5.36767       -1.81216
C          0.27728        5.60718       -2.19615
C         -0.61150        4.53658       -2.31441
C         -0.17967        3.23949       -2.04822
C          3.41283        1.42274       -0.86300
C          3.67740        1.55394        0.50614
C          4.97988        1.71693        0.97310
C          6.04570        1.73620        0.07256
C          5.79485        1.61575       -1.29557
C          4.48797        1.47231       -1.76151
C          1.78469        0.56168       -3.08562
C          2.59454       -0.56170       -3.31282
C          2.58564       -1.21116       -4.54451
C          1.75921       -0.75959       -5.57343
C          0.95739        0.36162       -5.36291
C          0.97339        1.02029       -4.13332
H          0.57818        1.48647        4.84892
H          2.12235        0.71268        6.61986
H          3.86916       -0.98154        6.07648
H          4.00821       -1.91546        3.78320
H          4.48192       -1.12511        1.44804
H          5.64698       -2.21658       -0.21472
H          5.81121       -3.63073       -2.25306
H          3.71574       -4.49109       -3.30153
H          1.53527       -3.83894       -2.41491
H         -0.70005       -1.29638        3.59653
H         -2.85246       -1.80988        4.66307
H         -4.73548       -0.18032        4.53917
H         -4.42123        1.95800        3.30771
H         -2.26770        2.48003        2.25775
H          2.26601        2.73410        3.36935
H          2.61178        5.16260        3.22899
H          1.09278        6.57022        1.85119
H         -0.74155        5.48926        0.56235
H         -1.03656        3.05915        0.63200
H          1.99226       -4.00630        1.54346
H          1.14804       -5.35480        3.43523
H         -1.25551       -5.25202        4.06398
H         -2.79948       -3.77464        2.77957
H         -1.94832       -2.39876        0.93052
H         -0.35415       -0.89115       -2.74932
H         -1.59304       -1.76695       -4.68672
H         -2.40713       -4.12390       -4.68517
H         -1.95325       -5.57822       -2.72076
H         -0.68348       -4.69821       -0.79258
H          3.06466        3.89526       -1.27377
H          2.28996        6.19613       -1.70492
H         -0.05883        6.62056       -2.39408
H         -1.64382        4.70963       -2.60438
H         -0.88365        2.41816       -2.11339
H          2.85641        1.52420        1.20794
H          5.15836        1.81590        2.03977
H          7.06394        1.84992        0.43237
H          6.61776        1.64054       -2.00381
H          4.30435        1.39001       -2.82656
H          3.23593       -0.93117       -2.52411
H          3.21922       -2.07983       -4.69035
H          1.74274       -1.27390       -6.52935
H          0.31696        0.73180       -6.15805
H          0.34748        1.89264       -3.99584
C         -4.32211       -3.43288       -0.62791
C         -4.08825       -2.23990       -1.30690
C         -4.30384       -0.99760       -0.68004
C         -4.69774       -0.99174        0.67617
C         -4.88341       -2.18369        1.36830
C         -4.71883       -3.40689        0.71057
H         -4.16290       -4.37991       -1.13270
H         -3.73840       -2.24354       -2.33206
H         -4.83008       -0.04106        1.17959
H         -5.16012       -2.16017        2.41775
H         -4.87788       -4.33796        1.24684
C         -4.08579        0.21679       -1.46911
C         -5.03892        1.29497       -1.32896
C         -6.41774        1.00919       -1.17199
C         -4.67744        2.65369       -1.51757
C         -7.37714        2.01870       -1.24346
H         -6.72741       -0.01948       -1.02454
C         -5.63148        3.65644       -1.53200
H         -3.62526        2.89752       -1.62123
C         -6.99457        3.34761       -1.40923
H         -8.42862        1.76411       -1.14166
H         -5.32138        4.69097       -1.65307
H         -7.74027        4.13601       -1.44099
N         -2.46273        0.95761       -0.52035
N         -1.40231        0.54349       -0.49457

129
TS 27a to 31a
Ni        -0.31265        0.04411       -0.19076
P          0.40648        0.27413        1.91477
P         -1.33434       -1.90173       -0.77589
P         -1.74463        1.67074       -0.56197
N          1.08168       -2.53442        0.84210
C          1.76362       -0.85676        2.47669
C          2.63014       -0.48764        3.51372
C          3.55288       -1.38375        4.04849
C          3.61225       -2.68738        3.55417
C          2.78620       -3.06440        2.50177
C          1.87676       -2.15290        1.94006
C          1.70306       -3.02251       -0.16781
C          1.02624       -3.47712       -1.37470
C          1.79014       -4.29549       -2.22613
C          1.24304       -4.85625       -3.37106
C         -0.08964       -4.58932       -3.68084
C         -0.84266       -3.74383       -2.86876
C         -0.31308       -3.15460       -1.70924
C         -0.68554        0.07326        3.39425
C         -1.84748       -0.68331        3.23942
C         -2.67821       -0.95734        4.32616
C         -2.35432       -0.46846        5.58947
C         -1.18808        0.28264        5.76108
C         -0.35530        0.54309        4.67617
C          1.19060        1.91321        2.19462
C          2.44078        2.14947        1.60326
C          3.07353        3.38030        1.77070
C          2.46647        4.38898        2.52067
C          1.20676        4.17058        3.07802
C          0.56585        2.94472        2.90744
C         -2.22844       -2.90204        0.47102
C         -1.71989       -4.10020        0.98354
C         -2.41188       -4.79049        1.97908
C         -3.62780       -4.30552        2.46098
C         -4.14521       -3.11380        1.94954
C         -3.44431       -2.40966        0.97355
C         -2.64352       -1.62470       -2.06015
C         -2.28822       -0.77481       -3.11618
C         -3.19062       -0.46195       -4.12881
C         -4.47234       -1.01514       -4.11107
C         -4.82576       -1.89824       -3.08992
C         -3.91756       -2.20647       -2.07565
C         -3.42720        1.30951        0.06666
C         -3.62660        1.32539        1.45730
C         -4.82829        0.89263        2.01138
C         -5.85208        0.42346        1.18487
C         -5.65687        0.38526       -0.19621
C         -4.45429        0.82128       -0.75372
C         -1.33441        3.33702        0.12336
C         -0.06539        3.83029       -0.21487
C          0.30317        5.12844        0.11372
C         -0.58579        5.95230        0.80796
C         -1.84212        5.46622        1.16309
C         -2.22185        4.16810        0.81260
C         -1.98483        2.27569       -2.29497
C         -0.91742        2.13225       -3.19047
C         -1.00558        2.63208       -4.48889
C         -2.16680        3.28213       -4.90988
C         -3.22533        3.45227       -4.01592
C         -3.12890        2.96551       -2.71314
H          2.59033        0.52451        3.89877
H          4.20895       -1.06969        4.85417
H          4.30898       -3.40489        3.97725
H          2.83187       -4.06948        2.09634
H          2.79333       -3.11597       -0.17192
H          2.82566       -4.48548       -1.96166
H          1.84443       -5.49398       -4.01122
H         -0.54744       -5.02831       -4.56215
H         -1.86508       -3.53670       -3.15314
H         -2.09750       -1.06418        2.26143
H         -3.56996       -1.55592        4.17442
H         -2.99898       -0.67422        6.43897
H         -0.92385        0.66099        6.74425
H          0.54907        1.11923        4.82949
H          2.92677        1.36850        1.01462
H          4.04111        3.54538        1.30660
H          2.96259        5.34594        2.65423
H          0.71038        4.96054        3.63257
H         -0.41890        2.79647        3.33400
H         -0.78125       -4.48942        0.60931
H         -2.00109       -5.71486        2.37398
H         -4.16707       -4.85102        3.22939
H         -5.09007       -2.72035        2.31271
H         -3.84150       -1.47145        0.60595
H         -1.29590       -0.34427       -3.13508
H         -2.89583        0.22881       -4.91200
H         -5.18667       -0.76609       -4.88998
H         -5.81343       -2.35011       -3.07838
H         -4.21044       -2.89657       -1.29472
H         -2.82544        1.65246        2.10984
H         -4.95212        0.90346        3.08957
H         -6.78839        0.08078        1.61483
H         -6.43412       -0.00006       -0.84882
H         -4.31340        0.75900       -1.82493
H          0.63395        3.18527       -0.73574
H          1.29251        5.48805       -0.14835
H         -0.29588        6.96377        1.07601
H         -2.53945        6.10093        1.70242
H         -3.21471        3.81501        1.06630
H         -0.01769        1.61711       -2.86843
H         -0.16972        2.50915       -5.17108
H         -2.24207        3.66379       -5.92363
H         -4.12485        3.97321       -4.33056
H         -3.94821        3.12374       -2.02064
C          4.33186        3.68106       -2.18725
C          3.75934        2.54804       -1.63417
C          4.52541        1.37618       -1.40153
C          5.89810        1.41373       -1.74585
C          6.47849        2.57357       -2.25510
C          5.70094        3.70721       -2.48977
H          3.71883        4.55880       -2.37167
H          2.70681        2.53690       -1.37718
H          6.50401        0.52946       -1.58101
H          7.53883        2.58435       -2.49134
H          6.15114        4.60379       -2.90479
C          3.96840        0.26011       -0.67461
C          4.58463       -1.05638       -0.80039
C          4.73130       -1.74574       -2.02250
C          5.01627       -1.69038        0.38112
C          5.26401       -3.03155       -2.05324
H          4.39116       -1.26786       -2.93501
C          5.60313       -2.95261        0.33927
H          4.86557       -1.18162        1.32657
C          5.71349       -3.63579       -0.87443
H          5.34541       -3.55992       -2.99908
H          5.93557       -3.41989        1.26113
H          6.14145       -4.63351       -0.90251
N          2.21598       -0.02481       -1.59343
N          1.17583        0.06598       -1.13018

95
TS 29 to 30
Ni         0.19912        0.23930        0.29669
P          0.19236       -1.76569       -0.55067
P          1.91807        1.46611        0.02722
N          0.87119       -0.73895        1.96665
C         -0.21682       -2.65373        1.00335
C         -0.86457       -3.88300        1.11444
C         -1.08351       -4.45032        2.37193
C         -0.65407       -3.78391        3.52188
C         -0.00462       -2.55301        3.42595
C          0.21839       -1.98983        2.16634
C          1.94332       -0.51928        2.66382
C          2.77784        0.67544        2.64698
C          3.60564        0.82954        3.77990
C          4.43897        1.92704        3.93220
C          4.48012        2.89925        2.93058
C          3.69735        2.74770        1.79017
C          2.84245        1.64978        1.61654
C         -0.97298       -2.46419       -1.76991
C         -2.18865       -1.79399       -1.96890
C         -3.14265       -2.32218       -2.83859
C         -2.88693       -3.50596       -3.53012
C         -1.67310       -4.17227       -3.34288
C         -0.72067       -3.65774       -2.46466
C          1.81752       -2.47851       -1.00054
C          2.63484       -3.12603       -0.06423
C          3.91301       -3.55676       -0.42102
C          4.38536       -3.35771       -1.71699
C          3.57639       -2.71374       -2.65510
C          2.30893       -2.26624       -2.29772
C          1.61188        3.22856       -0.41798
C          0.47998        3.84265        0.13785
C          0.19967        5.18190       -0.12333
C          1.04372        5.92701       -0.94840
C          2.17180        5.32550       -1.50619
C          2.45776        3.98597       -1.24062
C          3.23023        0.98228       -1.15951
C          2.93232        1.05955       -2.52993
C          3.88298        0.70374       -3.48158
C          5.13378        0.22978       -3.07820
C          5.42061        0.10884       -1.71986
C          4.47806        0.49009       -0.76387
H         -1.19705       -4.39207        0.21560
H         -1.59351       -5.40483        2.45503
H         -0.84112       -4.21424        4.50084
H          0.29419       -2.01499        4.31929
H          2.27991       -1.29575        3.35599
H          3.56712        0.07157        4.55750
H          5.05141        2.02574        4.82273
H          5.12846        3.76413        3.03072
H          3.74938        3.49846        1.01001
H         -2.43436       -0.87504       -1.44076
H         -4.08222       -1.79333       -2.96581
H         -3.62763       -3.91050       -4.21371
H         -1.46947       -5.09515       -3.87815
H          0.22108       -4.17749       -2.32236
H          2.26835       -3.30874        0.93956
H          4.53465       -4.05920        0.31437
H          5.37822       -3.69741       -1.99528
H          3.94168       -2.54144       -3.66180
H          1.69296       -1.75029       -3.02692
H         -0.18828        3.26197        0.76382
H         -0.68405        5.64010        0.30996
H          0.82086        6.96863       -1.15879
H          2.83349        5.89850       -2.14915
H          3.33740        3.52864       -1.67913
H          1.95602        1.41720       -2.84474
H          3.64670        0.78897       -4.53817
H          5.87408       -0.05485       -3.81968
H          6.38347       -0.27738       -1.39944
H          4.71802        0.41058        0.29069
N         -1.33083        1.04485        0.04565
N         -2.30774        1.52517       -0.30383
C         -4.01018        0.49746       -0.28866
C         -4.03157        0.06282        1.11217
C         -4.42754        0.89559        2.18132
C         -3.55329       -1.22602        1.41687
C         -4.34637        0.45576        3.49834
H         -4.78241        1.89647        1.95749
C         -3.49761       -1.67868        2.73207
H         -3.22871       -1.86308        0.60227
C         -3.88617       -0.83543        3.77464
H         -4.63993        1.11345        4.31163
H         -3.13143       -2.67637        2.94360
H         -3.82434       -1.18037        4.80304
C         -5.01728        1.42153       -0.75391
C         -6.35964        1.27592       -0.32037
C         -4.76854        2.36403       -1.78376
C         -7.39186        2.00187       -0.91237
H         -6.58585        0.55802        0.46033
C         -5.79432        3.11664       -2.33083
H         -3.74679        2.50347       -2.11868
C         -7.11966        2.93536       -1.91004
H         -8.41285        1.85037       -0.57247
H         -5.56828        3.84681       -3.10322
H         -7.92134        3.51683       -2.35477

95
TS 29a to 30a
Ni        -0.46735        0.18052       -1.13210
P         -0.85121       -1.84227       -0.36166
P         -1.10922        1.88064        0.21447
N         -2.26555        0.13838       -1.80315
C         -2.20477       -2.25657       -1.51851
C         -2.69225       -3.53139       -1.80992
C         -3.66263       -3.70075       -2.79794
C         -4.13767       -2.58511       -3.49463
C         -3.66842       -1.30508       -3.20550
C         -2.69679       -1.12930       -2.21070
C         -1.58750        0.98669       -2.61290
C         -1.77887        2.44552       -2.41215
C         -2.06623        3.27638       -3.49987
C         -2.30168        4.63780       -3.31081
C         -2.25096        5.18439       -2.02831
C         -1.94573        4.36857       -0.93774
C         -1.69690        3.00733       -1.11876
C          0.32433       -3.23400       -0.55516
C          1.22980       -3.18431       -1.62443
C          2.14042       -4.21887       -1.82613
C          2.15752       -5.31561       -0.96144
C          1.25664       -5.37317        0.10244
C          0.34528       -4.33692        0.30744
C         -1.50539       -2.07255        1.32587
C         -2.81547       -2.47671        1.59771
C         -3.23471       -2.63541        2.91954
C         -2.34894       -2.40395        3.97158
C         -1.04296       -1.98622        3.70250
C         -0.62674       -1.80813        2.38687
C         -0.08306        2.96816        1.27012
C          1.30222        2.95869        1.06508
C          2.12763        3.80504        1.80581
C          1.58121        4.66280        2.76030
C          0.20104        4.67130        2.97603
C         -0.62782        3.82977        2.23579
C         -2.58558        1.52104        1.22459
C         -2.43303        1.12475        2.56139
C         -3.54114        0.74741        3.31470
C         -4.81245        0.74311        2.73906
C         -4.96862        1.11942        1.40504
C         -3.86332        1.50866        0.64971
H         -2.28490       -4.39153       -1.28656
H         -4.03312       -4.69255       -3.03565
H         -4.88337       -2.71410       -4.27376
H         -4.05137       -0.43726       -3.73277
H         -1.32295        0.66274       -3.62329
H         -2.11587        2.84699       -4.49681
H         -2.52391        5.27097       -4.16449
H         -2.42949        6.24466       -1.87854
H         -1.86403        4.80238        0.05323
H          1.22750       -2.32705       -2.28938
H          2.84085       -4.16651       -2.65406
H          2.87013       -6.11999       -1.11646
H          1.26416       -6.22422        0.77705
H         -0.34251       -4.37977        1.14460
H         -3.50346       -2.66281        0.78027
H         -4.25585       -2.94104        3.12576
H         -2.67773       -2.53723        4.99795
H         -0.34925       -1.79266        4.51536
H          0.38278       -1.47152        2.17944
H          1.76929        2.27613        0.35774
H          3.19970        3.77376        1.63516
H          2.22547        5.31709        3.34022
H         -0.23004        5.33141        3.72302
H         -1.69737        3.82924        2.41877
H         -1.44628        1.10746        3.01089
H         -3.40773        0.43978        4.34637
H         -5.67525        0.44286        3.32606
H         -5.95438        1.11403        0.94937
H         -3.98479        1.79194       -0.38846
N          1.25215        0.26477       -1.50972
N          2.39012        0.24334       -1.50331
C          3.56593        0.73386       -0.02252
C          4.87965        0.81857       -0.62118
C          6.01978        0.29968        0.03717
C          5.08991        1.56169       -1.80948
C          7.30256        0.54036       -0.45199
H          5.88654       -0.27107        0.94931
C          6.36294        1.75309       -2.31880
H          4.22385        1.96487       -2.32432
C          7.48179        1.25368       -1.63563
H          8.16351        0.14994        0.08318
H          6.49711        2.30894       -3.24226
H          8.48021        1.42463       -2.02649
C          3.31184       -0.33775        0.94284
C          3.46822       -1.70976        0.65377
C          2.89952        0.02651        2.24087
C          3.21328       -2.67767        1.62018
H          3.77169       -2.00440       -0.34454
C          2.71577       -0.94175        3.22656
H          2.74919        1.07621        2.46509
C          2.85740       -2.29649        2.91646
H          3.30040       -3.72773        1.36359
H          2.43091       -0.63953        4.23036
H          2.67533       -3.05148        3.67524

95
TS 29b to 30b
Ni        -0.30991        0.18525       -0.47114
P         -0.43935       -1.77090        0.39724
P         -1.85239        1.63073       -0.20711
N         -2.22946       -2.18977       -2.00433
C         -0.11835       -2.90197       -1.01875
C          1.01962       -3.71245       -1.09028
C          1.27042       -4.49603       -2.21684
C          0.37484       -4.48263       -3.28737
C         -0.77497       -3.69937       -3.22862
C         -1.02235       -2.89147       -2.11285
C         -2.26460       -0.92207       -1.83854
C         -3.51981       -0.26529       -1.41647
C         -4.74330       -0.88955       -1.69086
C         -5.93404       -0.35278       -1.21473
C         -5.91419        0.81186       -0.44498
C         -4.70119        1.43743       -0.16149
C         -3.49547        0.91361       -0.63885
C          0.79356       -2.25045        1.65571
C          1.94247       -1.45809        1.77771
C          2.94540       -1.81225        2.67893
C          2.80071       -2.94427        3.47937
C          1.64824       -3.72826        3.37506
C          0.64911       -3.38668        2.46606
C         -2.03848       -2.41462        1.03974
C         -2.43958       -3.74421        0.85349
C         -3.68296       -4.17798        1.31005
C         -4.54307       -3.28717        1.95434
C         -4.15234       -1.96181        2.14353
C         -2.90742       -1.53044        1.68931
C         -1.75945        3.11662       -1.27831
C         -2.71971        3.44096       -2.24290
C         -2.54652        4.56150       -3.05872
C         -1.41871        5.36737       -2.91532
C         -0.45438        5.04748       -1.95508
C         -0.61995        3.92780       -1.14665
C         -2.04359        2.37703        1.45569
C         -2.72988        3.58176        1.66832
C         -2.84469        4.10956        2.95285
C         -2.26527        3.44684        4.03719
C         -1.55828        2.26218        3.83125
C         -1.44143        1.73391        2.54592
H          1.71415       -3.72624       -0.25787
H          2.15342       -5.12636       -2.24981
H          0.56386       -5.09281       -4.16518
H         -1.49394       -3.69678       -4.04120
H         -1.37538       -0.27446       -2.01825
H         -4.73157       -1.81045       -2.26254
H         -6.87557       -0.84738       -1.43193
H         -6.83960        1.22763       -0.05815
H         -4.68943        2.32458        0.46150
H          2.09008       -0.56933        1.17007
H          3.83675       -1.19564        2.73711
H          3.58030       -3.21836        4.18416
H          1.52924       -4.60775        4.00100
H         -0.24354       -3.99810        2.38867
H         -1.78750       -4.43221        0.32539
H         -3.98544       -5.20883        1.15155
H         -5.51643       -3.62341        2.29881
H         -4.81980       -1.25753        2.63034
H         -2.62436       -0.49303        1.81606
H         -3.60285        2.82213       -2.35715
H         -3.29711        4.80317       -3.80545
H         -1.28617        6.23758       -3.55084
H          0.43019        5.66692       -1.84312
H          0.14013        3.67141       -0.41414
H         -3.15328        4.11576        0.82352
H         -3.37918        5.04201        3.10741
H         -2.35279        3.86162        5.03674
H         -1.08728        1.75380        4.66678
H         -0.86879        0.82711        2.37710
N          1.25446        0.72672       -0.99140
N          2.30156        1.17961       -1.03662
C          3.83165        0.71666        0.16318
C          4.49521       -0.39436       -0.47840
C          3.78724       -1.44801       -1.11466
C          5.89302       -0.56860       -0.30252
C          4.44149       -2.58505       -1.55886
H          2.72071       -1.35227       -1.27425
C          6.53093       -1.73998       -0.70372
H          6.46244        0.21226        0.18860
C          5.81666       -2.74938       -1.34676
H          3.87212       -3.35570       -2.06844
H          7.59822       -1.85147       -0.53354
H          6.31951       -3.65127       -1.68194
C          4.53556        1.99655        0.26241
C          5.33561        2.53568       -0.76672
C          4.38117        2.74083        1.44662
C          5.95274        3.77321       -0.61470
H          5.44943        1.97315       -1.68771
C          5.03145        3.96032        1.61717
H          3.74503        2.33087        2.22473
C          5.81074        4.48183        0.58209
H          6.55083        4.18647       -1.42170
H          4.91709        4.51431        2.54411
H          6.30112        5.44339        0.70369
